# Supplementary material for: Trends and risk factors associated with stillbirths: A case study of the Navrongo War Memorial Hospital in Northern Ghana
Source: PLoS One. 2020 Feb 21;15(2):e0229013. doi: 10.1371/journal.pone.0229013 (PMC7034822; doi:10.1371/journal.pone.0229013)
Supplement: S1 Table — (XLS) [file pone.0229013.s001.xls]

## Sheet: Sheet1
10	2003	4593	18	1	HOUSE WIFE				8		G1	P0			2003-10-01	2003-10-01	1	SVD	1	1		1	2003-10-01
10	2003	4586	28	1	HOUSE WIFE				8		GI	P0		36	2003-09-30	2003-10-02	3	VACUUM	1	1		1
10	2003	4592	22	1	HOUSE WIFE				8		G2	P1		36	2003-09-30	2003-10-09	2	CS	1	1		1
10	2003	4596	23	1	HOUSE WIFE				8		G1P	P0		36	2003-10-01	2003-10-03	1	SVD	1			1
10	2003	4595	20	1	HOUSE WIFE				8		G2	P1		1	2013-03-10	2003-10-03	1	SVD	1	1		1
10	2003	4598	28	1	HOUSE WIFE				8		G4	P3			2003-10-01	2003-10-03	1	SVD	1	1		1
10	2003	4597	28	1	HOUSE WIFE				8		G7	P6			2003-10-01	2003-10-03	1	SVD	1	1		1
10	2003	4599	40	1	HOUSE WIFE				8		G6	P5		1	2003-10-01	2003-10-03	1	SVD	1	1		1
10	2003	4601	23	1	HOUSE WIFE				8		GI	P0			2003-10-01	2003-10-03	1	SVD	1	2		1
11	2003	5121	25	1	HOUSE WIFE				8		GI	P0			2003-11-01	2003-11-03	1	SVD	1	1		1										3
11	2003	5120	25	1	HOUSE WIFE				8		G2	P1			2003-11-01	2003-11-02	1	SVD	1	1		3									1	2.9
11	2003	5119	19	1	HOUSE WIFE				8		GI	P0			2003-11-01	2003-11-03	1	SVD	1	1		2										2.5
11	2003	4612	25	1	HOUSE WIFE				8		GI	P0			2003-11-02	2003-11-03	1	SVD	1	1		1										3.2
11	2003	5122	24	1	HOUSE WIFE				8		G3	P2			2003-11-02	2003-11-03	1	SVD	1	1		1										3.4
11	2003	5121/03	20	1	HOUSE WIFE				8		G2	P1			2003-11-02	2003-11-03	1	SVD	1	1		1										2.9
11	2003	5136	21	1	HOUSE WIFE				8		GI	P0			2003-11-03	2003-11-03	1	SVD	1		1	1										2
11	2003	4832	32	2	TRADER				8		G4	P3			2003-10-19	2003-11-03	1	SVD	1	2		3										2.4
11	2003	5135	20	1	HOUSE WIFE				8		G1	P0			2003-11-03	2003-11-03	1	SVD	1	2		1										3.2
11	2003	5137	24	1	HOUSE WIFE				8		G2	P1		36	2003-11-03	2003-11-04	1	SVD	1	2		1										2.3
11	2003	5138	25	1	HOUSE WIFE				8		G2	P1		36	2003-11-03	2003-11-07	1	SVD	1	1		1										2.5
11	2003	5141	30	1	HOUSE WIFE				8		G6	P5			2003-11-03	2003-11-04	1	SVD	1	1		1										3
11	2003	5139	28	1	HOUSE WIFE				8		G3	P2			2003-11-03	2003-11-04	1	SVD	1	1		1										2.8
11	2003	5140	32	2	PITO BREWER				8		G3	P2			2003-11-03	2003-11-04	1	SVD	1	1		1										2.6
11	2003	5166	35	2	SEAMSTRESS				8		G3	P2			2003-11-04	2003-11-05	1	SVD	1	1		1										2.7
11	2003	5167	30	1	HOUSE WIFE				8		G3	P2			2003-11-04	2003-11-05	1	SVD	1	1		1										2.8
11	2003	5203	29	1	HOUSE WIFW				8		G4	P3			2003-11-06	2003-11-07	1	SVD	1	1		1										2.7
11	2003	5204	20	2	TRADER				8		G1	P0			2003-11-06	2003-11-07	1	SVD	1	1		1										3.2
11	2003	5200	24	1	HOUSE WIFE				8		G2	P1			2003-11-05	2003-11-07	1	SVD	1	1		1										3.2
11	2003	5207	24	1	HOUSE WIFE				8		G3	P2			2003-11-06	2003-11-07	1	SVD	1	1		1										2.7
11	2003	5271	33						8		G6	P5			2003-11-08	2003-11-11	1	SVD	1	2		1										4.1
11	2003	5273	24	1	HOUSE WIFE				8		G2	P1			2003-11-08	2003-11-10	1	SVD	1	1		1										2.6
11	2003	5274	24	2	TRADER				8	128	G1P	P0		38	2003-11-09	2003-11-09	1	SVD	1	2		1										2.6
11	2003	5275	33	1	HOUSE WIFE				8	132	G4	P3		36	2003-11-09	2003-11-10	1	SVD	1	2		1										2.7
11	2003	5276	20	1	HOUSE WIFE				8		G1	P0			2003-11-09	2003-11-10	1	SVD	1	2		1										2.9
11	2003	5278	26	1	HOUSE WIFE				8		G3	P2			2013-11-10	2003-11-11	1	SVD	1	2		1										2.9
11	2003	5277	19	1	HOUSE WIFE				8		G1	P0			2003-11-10	2003-11-11	1	SVD	1	1		1										2.7
11	2003	5283	28	1	HOUSE WIFE				8	136	G3	P2		38	2003-11-11	2003-11-12	1	SVD	1	2		1										2.9
11	2003	5284	18	1	HOUSE WIFE				8		G2	P1			2003-11-11	2003-11-12	1	SVD	1	1												2.5
11	2003	5083	21	1	HOUSE WIFE				8		G2	P1			2003-11-07	2014-11-12	1	SVD	1	2		1										2.5
11	2003	5303	18	1	HOUSE WIFE				8	138	G1	P0		38	2003-11-12	2003-11-13	1	SVD	1	2		1										2.5
11	2003	5305	38	1	HOUSE WIFE				8		G5	P3			2003-11-12	2003-11-13	1	SVD	1	1		1										2.3
11	2003	5205	32	1	HOUSE WIFE				8		G4	P3			2003-11-12	2003-11-14	1	SVD	1	1		1										3.2
11	2003	4834	30	2	HAIR DRESSER				8		G2	P1			2003-11-13	2003-11-15	1	SVD	1	2		1										3
11	2003	5328	21	1	HOUSE WIFE				8	138	GI	P0		38	2003-11-13	2003-11-15	1	SVD	1	1		1										2.3
11	2003	5329	23	1	HOUSE WIFE				8		G2	P1			2003-11-13	2003-11-15	1	SVD	1	1		1										3.2
11	2003	5387	26	1	HOUSE WIFE				8		G2	P1			2003-11-14	2003-11-15	1	SVD	1	2		1										2.6
11	2003	5386	37	1	HOUSE WIFE				8		G3	P2			2003-11-14	2003-11-15	1	SVD	1	1		1										3.9
11	2003	5389	31	1	HOUSE WIFE				8	128	G5	P4		36	2003-11-14	2003-11-15	1	SVD	1	1		1										2.3
11	2003	4605	19	1	HOUSE WIFE				8	130	G1	P0		36	2003-11-15	2003-11-16	1	SVD	1	1		1										2.7
11	2003	5392	39	4	TEACHER				8	136	G5	P4		36	2003-11-16	2003-11-17	1	SVD	1	2		1										2.7
11	2003	5394	27	3	TYPIST				8	134	G1	P0	3	36	2003-11-16	2003-11-18	1	SVD	1	2		1										2.7
11	2003	5396	34	1	HOUSE WIFE				8	130	G4	P3			2003-11-17	2003-11-18	1	SVD	1	2		1										3.6
11	2003	5395	30	1	HOUSE WIFE				8	128	G3	P2		36	2003-11-17	2003-11-18	1	SVD	1	1		1										3.2
11	2003	5410	22	1	HOUSE WIFE				8		G1	P0			2003-11-18	2003-11-19	1	SVD	1	1		1										2.3
11	2003	5391	24	1	HOUSE WIFE				8	132	G1	P0			2003-11-18	2003-11-19	3	VACUUM	1	2		1										2.7
11	2003	3659	23	1	HOUSE WIFE				8	132	G2	P1		36	2003-11-17	2003-11-19	1	SVD	1	1		1										3.2
11	2003	5411	39	2	TRADER				8		G3	P3			2003-11-19	2003-11-20	1	SVD	1	1		1										3.9
11	2003	5416	18	1	HOUSE WIFE				8		G1	P0			2003-11-19	2003-11-20	1	SVD	1	1		1										2.3
11	2003	5413	30	1	HOUSE WIFE				8		G5	P4			2003-11-19		2	CS	1	1		1										2.7
11	2003	5414	18	1	HOUSE WIFE				8		G1	P0			2003-11-19		1	SVD	1	1		1										2.3
11	2003	5445	24	1	HOUSE WIFE				8		G3	P2			2003-11-20	2003-11-21	1	SVD	1	1		1										3.4
11	2003	5503/03	40	1	HOUSE WIFE				8		G8	P7		36	2003-11-21	2003-11-22	1	SVD	1	1		1										2.8
11	2003	5504	32	1	HOUSE WIFE				8	138	G3	P2		36	2003-11-21	2003-11-22	1	SVD	1	1		1										3.2
11	2003	5506	38	1	HOUSE WIFE				8		G4	P4			2003-11-21	2003-11-22	1	SVD	1	1		1										3
11	2003	5507	30	1	HOUSE WIFE				8	134	G3	P2			2003-11-21	2003-11-23	1		1	2		1										2.7
11	2003	5508	19	1	HOUSE WIFE				8	142	G1	P0		38	2003-11-22	2003-11-23	1	SVD	1	2		1										2.7
11	2003	5502	25	1	HOUSE WIFE				8		G3	P2		38	2003-11-22	2003-11-24	1	SVD	1	2		1										3
11	2003	5515	30	1	HOUSE WIFE				8		G4	P3			2003-11-23	2003-11-23	1	SVD	1	2		1										3.2
11	2003	5511	20	1	HOUSE WIFE				8		G2	P1			2003-11-22	2003-11-25	1	SVD	1	2		2										2.7
11	2003	5503	18	1	HOUSE WIFE				8		G1	P0		36	2003-11-22	2003-11-23	1	SVD	1	1		1										1.9
11	2003	5516	30	1	HOUSE WIFE				8	130	G4	P3			2003-11-23	2003-11-24	1	SVD	1	2		1										2.7
11	2003	5518	23	1	HOUSE WIFE				8	0	G2	P1			2003-11-23	2003-11-24	1	SVD	1	2		2										2.3
11	2003	5412	34	4	C.N.H				8		G3	P2			2003-11-19	2003-11-24	1	SVD	1	1		1										3.6
11	2003	5524	25	1	HOUSE WIFE				8	134	G4	P3			2003-11-25	2003-11-26	1	SVD	1	1		1										1.9
11	2003	5520							8	140
11	2003	5532	27	1	HOUSE WIFE				8	136	G2	P1		36	2003-11-26		1	SVD1	1	1		1										3.2
11	2003	5560	18	1	HOUSE WIFE				8	142	G1	P0		36	2003-11-27	2003-11-28	1	SVD	1	2		1										2.3
11	2003	5559	18	1	HOUSE WIFE				8	132	G0	P0		36	2003-11-27		1	SVD	1	2		1										1.8
11	2003	5562	18	1	HOUSE WIFE				8	136	G0	P0		32	2003-11-27		1	SVD	1	2		1										1.8
11	2003	5582	25	1	HOUSE WIFE				8	142	G2	P1		40	2003-11-29		1	SVD	2	1	2	1										2.4
11	2003	5580	17	1	HOUSE WIFE				8	132	G1	P0		36	2003-11-29		1	SVD	1	2		1										3.5
11	2003	5579	19	1	HOUSE WIFE				8	136	G2	P0	1	36	2003-11-30		1	SVD	1	1		1										3.3
11	2003	5583		1	HOUSE WIFE				8	134	G5	P4		36	2003-11-30		1	SVD	1	1		1										3.4
12	2003	5608	23	3	CIVIL SERVANT				8	136	G1	P0		36	2003-12-01		1	SVD	1	1		1										3
12	2003	5609	23	1	HOUSE WIFE				8	138	G2	P1		36	2003-12-01		1	SVD	1	2		1										2.3
12	2003	5610	20	1	HOUSE WIFE				8	122	G1	P0		34	2003-12-01		1	SVD	1	2		1										2.6
12	2003	5611	28	1	HOUSE WIFE				8	132	G2	P1		36	2003-12-01		1	SVD	1	2		1										2.6
12	2003	5626	38	1	HOUSE WIFE				8	130	G3	P2		36	2003-12-03		1	SVD	1			1										3.2
12	2003	5627	22	1	HOUSE WIFE				8	130	G1	P0		38	2003-12-03		1	SVD	1	1		1										2.9
12	2003	5628	32	1	HOUSE WIFE				8	0	G8	P7		32	2003-12-03		2	CS	1	1		1										3.6
12	2000	5690	27	1	HOUSE WIFE				8	136	G2	P1		36	2003-12-04		1	SVD	1	1		1										3
12	2003	5689	28	1	HOUSE WIFE				8	132	G2	P1		34	2003-12-04		1	SVD	1	1		1										2.7
12	2003	5702	24	1	HOUSE WIFE				2	134	G2	P1		36	2003-12-07		1	SVD	1	1		1										3
12	2003	5100	26	2	SEAMSTRESS				2	136	G2	P1		36	2003-12-07		1	SVD	1	2		1										2.6
12	2003	5694	26	1	HOUSE WIFE				1	134	G2	P1		34	2003-12-05		1	SVD	1	2		1										2.9
12	2003	5704	23	2	HAIR DRESSER				2	134	G1	P0		36	2003-12-08		1	SVD	1	2		1										3.1
12	2003	5622	22	1	HOUSE WIFE				2	138	G2	P1		36	2003-12-08		1	SVD	1	2		1										3.2
12	2003	5712	26	1	HOUSE WIFE				2	134	G1	P0		36	2003-12-08		1	SVD	1	2		1										2.8
12	2003	5718	35	1	HOUSE WIFE				1	138	G8	P5	1	36	2003-12-09		1	SVD	1	1		1										3.8
12	2003	493	26	4	TEACHER				2	134	G1	P0		36	2003-12-08		1	SVD	1	1		1										3.2
12	2003	5750	36	1	HOUSE WIFE				2	128	G6	P5		39	2003-12-10		1	SVD	1	2		1										2.7
12	2003	5751	28	1	HOUSE WIFE				2	138	G3	P2					1	SVD	1	1		1										3.2
12	2003	5764	32	2	TRADER				2	142	G3	P2		36	2003-12-11	2003-12-12	1	SVD	1	2		1										2.7
12	2003	5766/03	20	1	HOUSE WIFE				2	134	G1	P0		36	2003-12-11	2003-12-12	1	SVD	1	2		1										3
12	2003	5801	32	2	SEAMSTRESS				1	134	G4	P3		38	2003-12-12		1	SVD	1	2		1										3.3
12	2003	5806	22	2	TRADER				2	126	G1	P0		38	2003-12-12	2003-12-13	1	SVD	1	1		1										2.8
12	2003	5802	29	2	TRADER				2	130	G3	P2		36	2003-12-12	2003-12-13	1	SVD	1	2		1										3.4
12	2003	5803	33	1	HOUSE WIFE				1	132	G6	P5		36	2003-12-12	2003-12-13	1	SVD	1	1		1										3.5
12	2003	5805	25	1	HOUSE WIFE				2	136	G3	P2			2003-12-13	2003-12-13	1	SVD	1	1		1										2.7
12	2003	5765	26	4	TEACHER				8		G1	P0		39	2003-12-13		1	SVD	1	2		1										2.7
12	2003	5766	22	1	HOUSE WIFE				8		G0	P0		36	2003-12-13		1	SVD	1	2		1										2.7
12	2003	5832	22	2	TRADER				8		G2	P1		36	2003-12-14		1	SVD	1	1		1										3.6
12	2003	5710	19	1	HOUSE WIFE				8		G1	P0		34	2003-12-14		1	SVD	1	2		1										2.3
12	2003	5810	32	1	HOUSE WIFE				8		G4	P3		36	2003-12-15		1	SVD	1	1		1										2.8
12	2003	3137	23	2	TRADER				2	150	G1	P0			2003-12-15	2003-12-22	2	CS	1	2		1										3.9
12	2003	5699	24	1	HOUSE WIFE				2	200	G3	P2			2003-12-17	2003-12-19	1	SVD	1	1		1										2.5
12	2003	5713	30	1	HOUSE WIFE				2	200	G3	P2			2003-12-17	2003-12-18	1	SVD	1	1		1										3
12	2003	5848	20						1		G1	P0			2003-11-17	2003-12-26	2	CS	1	1		1										2.9
12	2003	5864	23	2	SEAMSTRESS				2	200	G1	P0		36	2003-12-17	2003-12-18	1	SVD	1	1		1										2.7
12	2003	5890	30						1	150	G4	P3		36	2003-12-18	2003-12-19	1	SVD	1	2		1										3.3
12	2003	5889	42	1	HOUSE WIFE				1	136	G4	P3		36	2003-12-18	2003-12-19	1	SVD	1	2		1										2.8
12	2003	5946	18	1	HOUSE WIFE				2	140	G1	P0			2003-12-22	2003-12-23	1	SVD	1	2		1										2.8
12	2003	5949	20	1	HOUSE WIFE				2	146	G3	P2			2003-12-22	2003-12-23	1	SVD	1	2		1										2.7
12	2003	5966	16	1	HOUSE WIFE				2	136	G2	P1		39	2003-12-23	2003-12-24	1	SVD	1	1		1										2.7
12	2003	5967	43	1	HOUSE WIFE				2		G6	P5		39	2003-12-23	2003-12-24	1	SVD	1	2		1										2.6
12	2003	5965	24	1	HOUSE WIFE				2	134	G4	P3		39	2003-12-23	2003-12-24	1	SVD	1			1										2.7
12	2003	5981	26	1	HOUSE WIFE				1	136	G0	P1		36	2003-12-24	2003-12-25	1	SVD	1	2		1										2.8
12	2003	5978	29	1	HOUSE WIFE				1	136	G3	P2		36	2003-12-24	2003-12-31	2	CS	1	1		1										2.9
12	2003	5983	33	1	HOUSE WIFE				2	138	G2	P13		38	2003-12-24	2003-12-25	1	SVD	1	1		1										2.7
12	2003	5985	30	1	HOUSE WIFE				2		G4	P3		37			1	SVD	1	1		1										2.6
12	2003	5986	36	1	HOUSE WIFE				1		G4	P3		38	2003-12-25	2003-01-05	2	CS	1			1										2.7
12	2003	5988	30	1	HOUSE WIFE				1		G4	P3		37	2003-12-25	2003-12-26	1	SVD				1										3
12	2003	5987	34	1	HOUSE WIFE				2	136	G6	P4		38	2003-12-25	2003-12-27	1	SVD	1	1		1										2.3
12	2003	5990	29	1	HOUSE WIFE				2	138	G3	P2		38	2003-12-26		1	SVD	1	1		2										3.5
12	2003	5886	30	1	HOUSE WIFE				2	134	G4	P3		36	2003-12-18	2003-12-19	1	SVD	1	1		1										3.2
12	2003	5989	20						2	138	G0	P0		36	2003-12-26	2003-12-28	1	SVD	1	2		1										2.3
12	2003	5995	22	2	TRADER				2	136	G0	P0		36	2003-12-27	2003-12-27	1	SVD	1	1		1										2.3
12	2003	5993	18	1	HOUSE WIFE				2	138	G1	P0		36	2003-12-28	2003-12-29	1	SVD	1			1										2.3
12	2003	6000	32	1	HOUSE WIFE				8		G6	P5		38	2003-12-28	2003-01-01	2	CS	1	1		1										3.7
12	2003	5998	23						2		G2	P1		38	2003-12-28	2003-01-06	2	CS	2	1	2	1										2.1
12	2003	6040	27						2		G1	P0		36	2003-12-29	2003-01-06	2	CS	1	2		1										2.7
12	2003	6002	20	1	HOUSE WIFE				2	136	G1	P0		32	2003-12-30	2003-12-30	1	SVD	1	2		1										2.3
12	2003	6078	22	1	HOUSE WIFE				1	136	G2	P1		37	2003-12-30	2004-01-01	1	SVD	1	2		1										2.9
1	2004	319	24	1	HOUSE WIFE				2	140	G2	P1		36	2004-01-02	2004-01-03	1	SVD	1	1		1										3.2
1	2004	62	26	1	HOUSE WIFE				2	136	G2	P1		36	2004-01-02	2004-01-02	1	SVD	1	1		1										3.3
1	2004	66	20	1	HOUSE WIFE				2	134	G1	P0		34	2004-01-03	2004-01-04	1	SVD	1	2		1										2.7
1	2004	332	28	1	HOUSE WIFE				1	140	G2	P1		38	2004-01-01		1	SVD	1	2		1										2.7
1	2004	67	31	1	HOUS WIFE				1	140	G5	P4		36	2003-01-03	2003-01-12	2	CS	1	1		1										4.1
1	2004	68	18	1	HOUSE WIFE				2	130	G1	P0		36	2003-01-03	2003-01-05	1	SVD	1	1		1										2.5
1	2004	69	22	1	HOUSE WIFE				1	134	G3	P2		36	2004-01-04	2004-01-05	1	SVD	1	2		1										4
1	2004	6001	32	1	HOUSE WIFE				2	142	G3	P2		36	2004-01-04	2004-01-05	1	SVD	1	2		1										2
1	2003	119	19	1	HOUSE WIFE				2	138	G2	P1		36	2004-01-05	2004-01-06	1	SVD	1	2		1										3.1
1	2003	120	32	1	HOUSE WIFE				1	142	G2	P1		36	2004-01-05	2004-01-06	1	SVD	1	2		1										2.7
1	2004	122	42	1	HOUSE WIFE				1	136	G6	P5		36	2004-01-05	2004-01-06	3	VACUUM	1	1		1										3.6
1	2004	138	25	1	HOUSE WIFE				1	136	G3	P2		36	2004-01-03	2004-01-06	1	SVD	1	1		1										3.4
1	2004	147	23	1	HOUSE WIFE				8		G0	P0		34	2004-01-06	2004-01-07	1	SVD	1	1		1										3.6
1	2004	148	39	1	HOUSE WIFE				8		G4	P4		38	2004-01-06	2004-01-07	1	SVD	1	1		1										2.8
1	2004	143	28	1	HOUSE WIFE				8		G3	P2		38	2004-01-06	2004-01-07	1	SVD	1	1		1										2.6
1	2004	142	30	1	HOUSE WIFE				8		G3	P2		36	2004-01-06	2004-01-04	2	CS	1	2		1										4.1
1	2004	1137	39	2	TRADER				8		G8	P7		40	2004-01-07	2004-01-08	1	SVD	1	2		1										3.2
1	2004	120/04	36	1	HOUSE WIFE				1	126	G6	P5		36	2004-01-08	2004-01-07	2	CS	1	2		1										3.3
1	2004	122/04	18	1	HOUSE WIFE				8	134	G0	P0		36	2004-01-08	2004-01-09	1	SVD	1	2		1										2.9
1	2004	1388	39	1	HOUSE WIFE				8	160	G6	P5		36	2004-01-08	2004-01-18	2	CS	1	1		1										1.9
1	2004	199	20	1	HOUSE WIFE				2	144	G1	P0		38	2004-01-09	2004-01-10	1	SVD	1	1		1										2.8
1	2004	205	26	1	HOUSE WIFE				2	132	G3	P2		38	2004-01-10	2004-01-20	2	CS	1	1		1										2.8
1	2004	2O7	20	1	HOUSE WIFE				2	146	G0	P0		36	2004-01-10	2014-01-11	1	SVD	1	1		1										2.6
1	2004	260	18	1	HOUSE WIFE				2	138	G0	P0		38	2004-01-10	2004-01-11	1	SVD	1	2		1										3.2
1	2004	211	17	1	HOUSE WIFE				2	144	G0	P0		34	2004-01-11	2004-01-12	1	SVD	1	1		1										2.9
1	2004	212	35	1	HOUSE WIFE				2		G5	P4		34	2004-01-11	2004-01-12	2	CS	1	1		1										2.5
1	2004	748	25	1	HOUSE WIFE				2	124	G3	P2		40	2004-01-11	2004-01-12	1	SVD	1	1		1										3.7
1	2004	256	29	1	HOUSE WIFE				1	144	G4	P3		38	2004-01-12	2004-01-12	1	SVD	1	2		1										2.9
1	2004	330	22	1	HOUSE WIFE				1	138	G2	P1		38	2004-01-12	2004-01-13	1	SVD	1	1		1										2.8
1	2004	259	23	2	SEAMSTRESS				2	139	G1	P0		38	2004-01-12	2004-01-13	1	SVD	1	2		1										2.9
1	2004	258	30	1	HOUSE WIFE				2	142	G3	P2		40	2004-01-12	2004-01-13	1	SVD	1	1		1										2.6
1	2004	260/04	17	1	HOUSE WIFE				2	136	G1	P0		37	2004-01-12	2004-01-13	1	SVD	1	2		1										2.3
1	2004	311	22	1	HOUSE WIFE				2	142	G1	P0		38	2004-01-13	2004-01-14	1	SVD	1	1		1										2.6
1	2004	312	16	1	HOUSE WIFE				2	136	G1	P0		38	2004-01-13	2004-01-14	1	SVD	1	1		1										2.8
1	2004	6124	38	2	TRADER				2	138	G4	P3		36	2004-01-14	2004-01-15	1	SVD	1	2		1										3.2
1	2004	315	26	2	TRADER				2	110	G0	P0		36	2004-01-14	2004-01-16	1	SVD	1	1		1										3.1
1	2004	313	27	1	HOUSE WIFE				2	136	G0	P0		36	2004-01-13	2004-01-15	1	SVD	1	1		1										3.2
1	2004	335	20	1	HOUSE WIFE				2	134	G0	P0		36	2004-01-15	2004-01-16	1	SVD	1	1		1									3	3.3
1	2004	333	30	1	HOUSE WIFE				2	138	G5	P4		34	2004-01-15	2004-01-16	1	SVD	1	2		1										2.6
1	2004	334	20	1	HOUSE WIFE				1	0	G0	P0		20	2004-01-15	2004-01-16			1			3										1.3
1	2004	337	29	2	TRADER				2	140	G3	P2		38	2004-01-15	2004-01-16	1	SVD	1	1		1										2.7
1	2004	336	25	6	APPRENTICE				2	140	G2	P1		38	2004-01-15	2004-01-16	1	SVD	1	1		1										2.7
1	2004	374	24	1	HOUSE WIFE				2	131	G0	P0		36	2004-01-16	2004-01-17	1	SVD	1	2		1										2.4
1	2004	377	36	1	HOUSE WIFE						G5	P4		38	2004-01-17	2004-01-18	3	VACUUM	1	2		1										3.3
1	2004	381	21	1	HOUSE WIFE				2	136	G0	P0		38	2004-01-17	2004-01-18	3	BBA	1	1		1										3
1	2004	378	25	1	HOUSE WIFE				1	136	G4	P3		38	2003-01-17	2003-01-18	1	SVD	1	1		1										2.7
1	2004	383	32	2	HAIRD RESSER				2	138	G4	P3		40	2004-01-17	2004-01-26	2	CS	1	1		1										4.1
1	2004	385	44	1	HOUSE WIFE				2	152	G10	P9		36	2004-01-17	2004-01-27	2	CS	1	1		1										3.3
1	2004	389	19	1	HOUSE WIFE				2	136	G0	P0		34	2004-01-18	2004-01-20	1	SVD	1	2		1										2.5
1	2004	387	27	1	HOUSE WIFE				2	134	G5	P4		34	2004-01-18	2004-01-20	1	SVD	1	2		1										2.8
1	2004	388	21	4	TEACHER				2	136	G0	P0		35	2004-01-18	2004-01-20	3	VACUUM	1	2		1										2.8
1	2004	422	32	2	TRADER				2	139				38	2003-01-19	2003-01-20	1	SVD	1	1		1										3.2
1	2004	443	17	1	HOUSE WIFE				2	142	G0	P0		40	2004-01-20	2004-01-21	1	SVD	1	1		1										3.2
1	2004	446	27	1	HOUSE WIFE				1	156	G3	P2		34	2004-01-20	2004-01-21	1	SVD	1	1		1										2.3
1	2004	444	28	1	HOUSE WIFE				2	136	G3	P2		36	2004-01-20	2004-01-21	1	SVD	1	2		1										2.8
1	2004	423	16	1	HOUSE WIFE				2	142	G1	P0		38	2004-01-20	2004-01-21	3	VACUUM	1	1		1										2.8
1	2004	380	28	1	HOUSE WIFE				2		G2	P1		34	2004-01-17	2004-01-21			1	2		3
1	2004	447	19	1	HOUSE WIFE				2	144	G1	P0		34	2004-01-21	2004-01-21	1	SVD	1	1		1										3.2
1	2004	448	42	1	HOUSE WIFE				2	134	G1	P0		36	2004-01-21	2004-01-21	1	SVD	1	2		1										2.7
1	2004	445	20	2	TRADER				2	146	G0	P0		38	2004-01-21		2	CS	1	2		1										3.2
1	2004	218	23	1	HOUSE WIFE				2	140				36	2004-01-21	2004-01-22	1	SVD	1	1		1										2.7
1	2004	451	35	1	HOUSE WIFE				1	132	G7	P6		38	2004-01-22	2004-01-30	2	CS	1	2		1										3.2
1	2004	759	30	1	HOUSE WIFE				1	169	G7	P6		40	2004-01-23	2004-01-24	1	SVD	2	1	2	1										2.7	2.3
1	2004	524	33	1	HOUSE WIFE				2	136	G3	P2		36	2004-01-25	2004-01-26	1	SVD	1	2		1										3.2
1	2004	525	23	2	HAIR DRESSER				2	136	G2	P1		32	2004-01-25	2004-01-26	1	SVD	1	2		1										1.8
1	2004	526	24	2	TRADER				2	138	G2	P1		38	2004-01-25	2004-01-26	1	SVD	1	1		1										2.8
1	2004	527	28	1	HOUSE WIFE				2	138	G5	P4		38	2004-01-25	2004-02-03	2	CS	1	1		1										3.6
1	2004	572	23	1	HOUSE WIFE				2	132	G2	P1		36	2004-01-28	2004-01-29	1	SVD	1	1		1										2.3
1	2004	571	29	2	TRADER				2	132	G3	P2		34	2004-01-28	2004-01-29	1	SVD	1	1		1										2.8
1	2004	576	26	1	HOUSE WIFE				1	136	G3	P2		26	2004-01-28	2004-01-29	1	SVD	1	2		1										3.3
1	2004	595	28	1	H0USE WIFE				1	136	G3	P2		36	2004-01-28	2004-01-30	1	SVD	1	1		1										3.4
1	2004	596	18	1	HOUSE WIFE				2	138	G0	P0		36	2004-01-29	2004-01-30	1	SVD	1	2		1										2.7
1	2004	595/04	20	1	HOUSE WIFE				2	137	G0	P0		37	2004-01-29	2004-01-30	1	SVD	1	1		1										2.8
1	2004	570	27	4	TEACHER				2	138	G0	P0		38	2004-01-28	2004-01-30	3	VACUUM	1	2		1										3.2
1	2004	677	25	2	TRADER				1	136				38	2004-01-30	2004-01-31	1	SVD	1			1										3.3
1	2004	573	29	2	TRADER				2	137				38	2004-01-31	2004-01-31	1	SVD	1	1		1										2.5
2	2004	681	36	1	HOUSE WIFE				2	122	G5	P4		42	2004-02-01	2004-02-03	1	SVD	2	1	2	1										2.1	2.9
2	2004	684	19	1	HOUSE WIFE				2	136	G0	P0		38	2004-02-02	2004-02-03	1	SVD	1	1		1										2.7
2	2004	725	26	1	HOUSE WIFE				2	112	G1	P0		36	2004-02-02	2004-02-13	2	CS	1	1		1										3.8
2	2004	685	16	1	HOUSE WIFE				2	134	G1	P0		36	2004-02-03	2004-02-04	1	SVD	1	1		1										2.5
2	2004	725/04	32	1	HOUSE WIFE				1		G3	P2			2004-02-03	2004-02-04	1	SVD	1	1		1										2.7
2	2004	727	19	2	TRADER				2	134	G0	P0		36	2004-02-03	2004-02-03	1	SVD	1	2		1										2.3
2	2004	728	19	1	HOUSE WIFE				2	138	G1	P0		36	2004-02-05	2004-02-07	1	SVD	1	1		1										3.3
2	2004	756	20	1	HOUSE WIFE				2	140	G1	P0			2004-02-06	2004-02-07	1	SVD	1	1		1										2.5
2	2004	730	20	1	HOUSE WIFE				2	138	G0	P0			2004-02-05		2	CS	1	1		2										3.8
2	2004	761	40	1	HOUSE WIFE				2		G5	P4			2004-02-06	2004-02-06	2	CS	1	2		2										3.2
2	2004	765	19	1	HOUSE WIFE				2	141	G0	P0		36	2004-02-07	2004-02-16	2	CS	1	2		1										2.7
2	2004	766	45	1	HOUSE WIFE				2	136	G5	P4		36	2004-02-08	2004-02-17	2	CS	1	2		1										3.2
2	2004	767	31	1	HOUSE WIFE				2	138	G4	P3		31	2004-02-08	2004-02-09	1	SVD	1	2		1										1.5
2	2004	768	18	1	HOUSE WIFE				2	126	G0	P0		36	2004-02-08	2004-02-09	1	SVD	1	2		1										3.2
2	2004	770	25						2	143	G2	P1		36	2004-02-09	2004-02-10	1	SVD	1	1		1										3.2
2	2004	771	23	1	HOUSE WIFE				1	136	G2	P1		36	2004-02-09	2004-02-10	1	SVD	1	1		1										3.4
2	2004	846	25	2	TRADER				2		G5	P4		38	2004-02-10	2004-02-11	1	SVD	1	2		1										3.2
2	2004	839	28	2	TRADER				2	138	G3	P2		40	2004-02-09	2004-02-10	3	VACUUM	1	1		1										3.7
2	2004	841	24	4	TEACHER				2		G2	P0		20	2004-02-10	2004-02-12
2	2004	828	35	1	HOUSE WIFE				1		G8	P7		38	2004-02-11	2004-02-12	1	SVD	1	2		1										1.4
2	2004	832	28	1	HOUSE WIFE				1	130	G3	P2		38	2004-02-11	2004-02-13	1	SVD	1	2		1										3.5
2	2004	843	23	1	HOUSE WIFE				1		G2	P1		38	2004-02-12	2004-02-12	1	SVD	1	2		1										3.2
2	2004	844	20							130	G2	P1		38	2004-02-12	2004-02-12	1	SVD	1	1		1										3.2
2	2004	845	27	3	TYPIST				2	130	G1	P0		36	2004-02-12	2004-02-14	1	SVD	1	1		1										3.4
2	2004	847		1	HOUSE WIFE				2	138	G1	P0		38	2004-02-12	2004-02-14	1	SVD	1	2		1									3	3.4
2	2004	868	34	2	TEACHER				1	134	G3	P2		38	2004-02-13	2004-02-14	1	SVD	1	2		1										3.3
2	2004	866	25	2	TRADER				2	136	G0	P0		42	2004-02-13	2004-02-13	2	CS	1	2		1										3.6
2	2004	872	26	1	HOUSE WIFE				2	138	G2	P1		36	0204-02-15	2004-02-21	2	CS	1	1		1										3.2
2	2004	873	25	2	TRADER				2	140	G2	P1		15	2004-02-15	2004-02-16	1	SVD	1	1		1										3
2	2004	924	18	2	SEAMSTRESS				2	132	G0	P0		36	2004-02-12	2004-02-18	1	SVD	1	1		1										2.7
2	2004	368	24	1	HOUSE WIFE				2	140	G1	P0		36	2004-02-13	2004-02-21	1	SVD	1	2		1										2.5
2	2004	966	25	1	HOUSE WIFE				2	130	G3	P2		36	2004-02-17	2004-02-18	1	SVD	1	1		1									3	3.2
2	2004	967	20	1	HOUSE WIFE				2	136	G1	P0		36	2004-02-17	2004-02-18	1	SVD	1	1		1										2.7
2	2004	979	28	2	SEAMSTRESS				2	140	G2	P1		36	2004-02-19	2004-02-20	1	SVD	1	2		1										2.6
2	2004	939	22	1	HOUSE WIFE				2	136	G1	P0		36	2004-02-19	2004-02-20	1	SVD	1	2		1										2.7
2	2004	982	36	1	HOUSE WIFE				2	140	G7	P6		38	2004-02-19	2004-02-20	1	SVD	1	2		1										2.3
2	2004	998	24	1	HOUSE WIFE				8	138	G0	P0		36	2004-02-21	2004-02-22	1	SVD	1	2		1									3	2.8
2	2004	1002	26	1	HOUSE WIFE				8		G2	P2		38	2004-02-21	2004-02-23	1	SVD	1	1		1										2.3
2	2004	999	17	1	HOUSE WIFE				2	132	G1	P0		36	2004-02-21	2004-02-24	1	SVD	1	1		1										3.2
2	2004	1055	17	1	HOUSE WIFE				2	140	G0	P0		36	2004-02-23	2004-03-03	2	CS	1	1		1										2.9
2	2004	1004	24	2	TRADER				2	140	G0	P0		36	2004-02-23	2004-02-24	1	SVD	1	1		1										3.2
2	2004	966/04	21	2	BAKER				2	134	G0	P0		40	2004-02-24	2004-02-26	1	SVD	1	1		1										3.2
2	2004	967/04	24	2	HAIR DRESSER				2	127	G0	P0		38	2004-02-24	2004-02-26	1	SVD	1	1		1										2.8
2	2004	979/04	30	2	TRADER				2	134	G4	P3		36	2004-02-25	2004-02-26	1	SVD	1	1		1										4.1
2	2004	982/04	21	1	HOUSE WIFE				2	132	G1	P0		36	2004-02-26	2004-02-26	1	SVD	1	2		1										3.2
2	2004	1103	20	1	HOUSE WIFE				2	140	G1	P0		34	2004-02-26	2004-02-27	3	VACUUM	1	1		1										2.6
2	2004	1104	17	1	HOUSE WIFE				2	142	G1	P0			2004-02-26	2004-02-28	1	SVD	1	1		1										2.4
2	2004	1113	27	1	HOUSE WIFE				2	140	G4	P3		34	2004-02-27	2004-02-27	1	SVD	1	1		1										2.8
2	2004	1112	36	1	HOUSE WIFE	2			1		G7	P6			2004-02-27		1	SVD	1			3										5.5
2	2004	1114	23	1	HOUSE WIFE				1	140	G1	P0		38	2004-02-27	2004-02-28	1		1	2		1									3	2.8
2	2004	1116	30	2	TRADER				1	138	G3	P2		40	2004-02-28	2004-02-28	1	SVD	1	1		1										3.2
2	2004	1115	25	1	HOUSE WIFE				2	140	G2	P1		36		2004-02-28	1	SVD	1	2		1										2.8
2	2004	1118	24	1	HOUSE WIFE				2	132	G3	P2		36	2004-02-28	2004-02-29	1	SVD	1	1		1										3.3
2	2004	1119	17	1	HOUSE WIFE				1	132	G0	P0		34	2004-02-28	2004-02-29	1	SVD	1	1		1										1.8
2	2004	1279	30	6	FARMER				1	144	G3	P2		36	2004-02-28	2004-02-29	1	SVD	1	2		1										2.8
2	2004	1125	39	1	HOUSE WIFE				1	158	G5	P4		36	2004-02-29		2	CS	1	2		1										2.7
3	2004	968	29	2	SEAMSTRESS				2	130	G2	P1		39	2004-03-02	2004-03-04	1	SVD	1	1		1										3.2
3	2004	1197	20	1	HOUSE WIFE	2			2	132	G0	P0		36	2004-03-03	2004-03-04	1	SVD	1	2		1										2.4
3	2004	1161	29	4	TEACHER				2	36	G2	P1		40	2004-03-03	1954-03-15	2	CS	1	2		1										3.6
3	2004	1217	27	1	HOUSE WIFE				2	134	G2	P1		40	2004-03-05	2004-03-05	1	SVD	1	1		1										3.6
3	2004	1251	19						2	136	G1	P0		34	2004-03-05		1	SVD	1	1		1										3
3	2004	1196	35	2	TRADER				2	136	G5	P4		36	2004-03-03	2004-03-04	2		1	2		1										3.2
3	2004	1246	26	1	HOUSE WIFE				2	138	G2	P1A		37	2004-03-05	2004-03-05			1	2		1										2.7
3	2004	1392	25	1	HOUSE WIFE				1	138	G4P	P3		36		2004-03-04	1		1	1		1										3.2
3	2004	1393	27	2	TRADER				2	134	G4	P3		36	2004-03-15	2004-03-16	1		1	2		1										2.8
3	2004	1442	28	1	HOUSE WIFE				2	140	G3	P1		36	2004-03-16	2004-03-17	1		1	1		1										3
3	2004	1435	26	1	HOUSE WIFE				1	136	G2	P1		36	2004-03-17	2004-03-18	1		1	1		1										2.9
3	2004	1421	23	1	HOUSE WIFE				1	138	G1	P0		36	2004-03-16	2004-03-17	1		1	2		1										2.3
3	2004	1436	30	1	HOUSE WIFE				1	140	G5	P4		36	2004-03-17	2004-03-17	1		1	1		1										2.7
3	2004	1441	28	1	HOUSE WIFE				2	138	G4	P3		36	2004-03-18	2004-03-19	1		1	2		1										3.3
3	2004	1444	13	1	HOUSE WIFE				2	136	G1	P0		36	2004-03-18	2004-03-19	1		1			1										2.7
3	2004	1443	30	1	HOUSE WIFE				1	140	G3	P2		38	2004-03-19	2004-03-20	1		1	2		1										2.3
3	2004	1483	21	1	HOUSE WIFE				2	140	G1	P0		36	2004-03-19	2004-03-20	1		1	2		1										3.3
3	2004	1484	27	1	HOUSE WIFE				2	134	G3	P2		36	2004-03-19	2004-03-20	1		1	2		1										2.7
3	2004	1215	32	2	TRADER				1		G2	P1		36	2004-03-20	2004-03-21	1		1	2		1										3.2
3	2004	1216	20	1	HOUSE WIFE				2		G2	P1		36	2004-03-21	2004-03-21	1		1	2		1										2.7
3	2004	1490	32	1	HOUSE WIFE				2		G2	P1			2004-03-20	2004-03-23	1		1	2		1										2.7
3	2004	1507	20	1	HOUSE WIFE				2		G3	P2		38	2004-03-22	2004-03-24	1		1	1		1										3.3
3	2004	1508	31	2	TRADER				2		G5	P4		36	2004-03-22	2004-04-03	2		1	1		1										2.7
3	2004	1541	30	2	TRADER				2	140	G4	P3		36	2004-03-23	2004-03-24	1		1	2		1										2.7
3	2004	1543	23	2	TRADER				2	138	G1	P0		36	2004-03-23	2004-03-24	1		1	2		1										2.4
3	2004	1556	19	1	HOUSE WIFE				2	136	G2	P1		38	2004-03-24	2004-03-25	1		1	2		1										2.4
3	2004	1571	20	1	HOUSE WIFE				2	126	G1	P0		38	2004-03-25	2004-03-25	1		1	1		1										2.7
3	2004	1570	26	1	HOUSE WIFE				2	136	G2	P1		38	2004-03-25	2004-03-25	1		1	1		1										3.2
3	2004	1557	21	1	HOUSE WIFE				2	138	G1	P0		36	2004-03-25	2004-03-25	1		1	1		1										2.7
3	2004	1572	28	1	HOUSE WIFE				2	120	G3	P1		38	2004-03-25	2004-03-25	1		1	1		1										2.7
3	2004	1559	19	1	HOUSE WIFE				2	90	G1	P0		37	2004-03-24	2004-04-03	2		1	1		1										2.6
3	2004	1573	38	1	HOUSE WIFE	2			2	134	G5	P4		36	2004-03-25	2004-03-26	1		1	1		1										3.9
3	2004	1574	20	2	TRADER				1	136	G1	P0		38	2004-03-25	2004-03-26	1		1	2		1										2.3
3	2004	1575	20	1	HOUSE WIFE				1	136	G1	P0		38	2004-03-25	2004-03-26	1		1	1		1										2.7
3	2004	1589	24	1	HOUSE WIFE				2	132	G2	P1		38	2004-03-27	2004-04-05	2		1	2		1										2.3
3	2004	1594	28	2	TRADER				2	138	G4	P3		38	2004-03-27	2004-03-28	1		1	1		1										3.2
3	2004	1595	35	2	REVENUE COLLECTOR				2	138	G3	P2		38	2004-03-27	2004-04-05	2		1	2		1										2.8
3	2004	1592	25	1	HOUSE WIFE				2	136	G3	P2		38	2004-03-26	2004-04-28	1		1	1		1										2.8
3	2004	1593	27	1	HOUSE WIFE				2	138	G3	P2		38	2004-03-27	2004-03-28	1		1	1		1										3.1
3	2004	1596	24	2	TRADER				2	138	G3	P2		36	2004-03-27	2004-03-28	1		1	1		1										3
3	2004	1600	32	1	HOUSE WIFE				1	140	G7	P6		36	2004-03-28	2004-03-29	1		1	2		1										2.7
3	2004	1657	22	2	TRADER				2	130	G2	P1		34	2004-03-29	2004-03-30	1		1	2		1										2.3
3	2004	1655	18	1	HOUSE WIFE				2	138	G2	P1		36	2004-03-29	2004-04-07	2		1	2		1										2.7
3	2004	1658	20	2	HAIRDRESSER				1	132	G1	P0		38	2004-03-29	2004-03-30	1		1	2		1										2.3
3	2004	1691	20	2	TRADER				2	138	G1	P0		36	2004-03-31	2004-04-01	1		1	1		1										2.5
3	2004	1692	20	1	HOUSE WIFE				1	136	G1	P0		36	2004-03-31	3002-04-01	1		1	1		1										2.8
4	2004	1692/01	40	1	HOUSE WIFE				1
4	2004	1698	30	1	HOUSE WIFE				1	138	G4	P3		36	2004-04-01	2004-04-10	2		1	1		1										2.7
4	2004	1700	19	1	HOUSE WIFE				2	134	G1	P0		36	2004-04-01	2004-04-02	1		1	1		1										2.7
4	2004	1701	30	1	HOUSE WIFE				2	138	G2	P1		36	2004-04-01	2004-04-02	1		1	1		1										3.4
4	2004	1699	32	1	HOUSE WIFE				1	134	G3	P2		38	2004-04-01	2004-04-02	1		1	2		1										2.8
4	2004	1703	35	1	HOUSE WIFE				1	138	G3	P2		38	2004-04-01	2004-04-02	1		1	2		1										3.4
4	2004	1758	22	2	HAIR DRESSER				2	140	G1	P0		38	2004-04-02	2004-04-03	1		1	1		1										2.7
4	2004	1749	20	1	HOUSE WIFE				2	138	G2	P1		38	2004-04-02	2004-04-03	1		1	1		1										3.2
4	2004	1748	23	1	HOUSE WIFE				2	140	G1	P0		38	2004-04-03	2004-04-03	1		1	1		1										2.5
4	2004	1750	21	1	HOUSE WIFE				2	136	G2	P1		36	0200-04-03	2004-04-03	1		1	2		1										2.9
4	2004	1751	22	1	TRADER				2	164	G2	P1		30	2004-04-03	2004-04-04	1		1	1		1										1.1
4	2004	1778	22	1	TRADER				2	144	G1	P0		38	2004-04-03	2004-04-04	1		1	1		1										3.2
4	2004	1754	30	1	HOUSE WIFE				2	136	G1	P0		38	2004-04-04	2004-04-05	1		1	1		1										3.2
4	2004	1755	22	2	CLOTHING WEAVER				2	136	G1	P0		36	2004-04-04	2004-04-05	1		1	2		1										2.5
4	2004	1757	20	1	HOUSE WIFE				1	142	G1	P0		38	2004-04-04	2004-04-05	1		1	2		1										2.5
4	2004	1759	20	1	HOUSE WIFE				1	134	G2	P1		36	2000-04-04	2004-04-05	1		1			1										3.8
4	2004	1777	15	1	HOUSE WIFE				2	142	G1	P0		38	2004-04-05	2004-04-06	1		1	2		1										2.7
4	2004	1779	30	1	HOUSE WIFE				2	138	G4	P3		36	2004-04-06	2004-04-06	1		1	2		1										3.2
4	2004	1819	26	1	HOUSE WIFE				2		G1	P0		6	2004-04-06	2004-04-11	2		1	2		1
4	2004	1775	21						2	111	G2	P1		38	2004-04-06	0200-04-07	1		1	1		1										2.8
4	2004	1816	22						2	134	G2	P1		36	2004-04-06	2004-04-07	1		1	2		1										2.5
4	2004	1818	27	4	TEACHER				2	138	G3	P2		38	2004-04-06	2004-04-07	1		1	2		1										2.7
4	2004	1826	25	2	TRADER				2	142	G1	P0		34	2004-04-07	2004-04-07	1		1	1		1										2.7
4	2004	1751/01	20	1	HOUSE WIFE				2	134	G2	P1		36	2004-04-08	2004-04-09	1		1	2		1										2.5
4	2004	1827	20	1	HOUSE WIFE				2	138	G2	P1		36	2004-04-08	2004-04-16	2		1	2		1										2.6
4	2004	1829	48	1	HOUSE WIFE				1	134	G8	P7		32	2004-04-08	2004-04-16	2		1	2		1										2.3
4	2004	1842	24	1	HOUSE WIFE				2	134	G1	P0		36	2004-04-08	2004-04-09	1		1	2		1										2.7
4	2004	1846	20	2	SEEMSTRESS				2	140	G1	P0		36	2004-04-08	2004-04-10	1		1	1		1										3.2
4	2004	1850	21	1	HOUSE WIFE				2	134	G2	P1		36	2004-04-09	2004-04-10	1		1	1		1										3.7
4	2004	1848	19	1	HOUSE WIFE				2	138	G2	P1		36	2004-04-09	2004-04-10	1		1	1		1										3
4	2004	1851	20	1	HOUSE WIFE				2	130	G2	P1		38	2004-04-09	2004-04-10	1		1	1		1										3.2
4	2004	1852	20	1	HOUSE WIFE				1	136	G1	P0		32	2004-04-09	2004-04-10	1		1	2		1										2.5
4	2004	1853	18	1	HOUSE WIFE				2	138	G1	P0		34	2004-04-10	2004-04-11	1		1	2		1										1.8
4	2004	1857	19	1	HOUSE WIFE				2	144	G1	P0		34	2004-04-10	2004-04-11	1		1	1		1										2.7
4	2004	1859	30	1	HOUSE WIFE				2	140	G5	P4		38	2004-04-11	2004-04-12	1		1	1		1										2.8
4	2004	1863	24	1	HOUSE WIFE				2	140	G3	P2		36	2004-04-12	2004-04-13	1		1	1		1										3.2
4	2004	1865	25	1	HOUSE WIFE				1	136	G3	P2		36	2004-04-12	2004-04-13	1		1	1		1										3.2
4	2004	1864	20	1	HOUSE WIFE				2	132	G1	P0		36	2004-04-12	2004-04-13	1		1	2		1										2.4
4	2004	1866	23	1	HOUSE WIFE				2	160	G2	P1		40	2004-04-12	2005-04-13	1		1	1		1										2.9
4	2004	1868	38	2	TRADER				2	136	G6	P5		40	2004-04-12	2004-04-13	1		1	2		1										3.2
4	2004	1869	23	6	CLEANER				2	128	G2	P1		40	2004-04-12	2004-04-13	1		1	1		1										3.6
4	2004	1849	22	1	HOUSE WIFE				1	135	G3	P2			2004-04-09		2		1	1		1										3.2
4	2004	1862	20						1	136	G1	P0			2004-04-12	2004-04-20	2		1	2		1										2.9
4	2004	1656	26	1	HOUSE WIFE				2	138	G2	P1		34	2004-04-16	2004-04-17	1		1	2		1										2.5
4	2004	1954	19	1	HOUSE WIFE				2	134	G1	P0		34	2004-04-17		1		1	1		1										2.7
4	2004	1959	22	1	HOUSE WIFE				2	136	G1	P0		32	2004-04-17	2004-04-17	1		1	2		1										1.8
4	2004	1961	25	1	HOUSE WIFE				1	146	G2	P1		38	2004-04-18	2004-04-19	1		1	1		1										2.7
4	2004	1953	26	1	HOUSE WIFE				1	128	G3	P2		38	2004-04-19	2004-04-20	1		1	1		1										3.3
4	2004	1957	32	2	TRADER				1		G3	P2		40	2004-04-19		1		1	2		1										1.8
4	2004	2009	22	1	HOUSE WIFE				1		G1	P0		38	2004-04-19		2		1	1		1										3.6
4	2004	2013	36	1	HOUSE WIFE				2	138	G6	P5		36	2004-04-20	2004-04-21	1		1	2		1										2.7
4	2004	2018	19	1	HOUSE WIFE				2	142	G4	P3		36	2004-04-21	2004-04-22	1		1	2		1										2.8
4	2004	2019	30	2	TRADER				2	140	G4	P3		36	2004-04-21	2004-04-22	1		1	2		1										3.6
4	2004	2017	27	2	SEEMSTRESS				2	130	G1	P0		34	2004-04-21	2004-04-23	3	VACCUM EXTRACTION	1	1		1										2.7
4	2004	2058	28	1	HOUSE WIFE				2	134	G4	P3		38	2004-04-22	2004-04-23	1		1	2		1										3.2
4	2004	2125	27	2	TRADER				2	138	G3	P2		38	2004-04-22	2004-04-23	1		1	2		1										3.6
4	2004	2069	20	1	HOUSE WIFE				1	130	G2	P1		36	2004-04-24	2004-04-27	3	VACUUM EXTRACTION	1	1		1										2.7
4	2004	2071	22	1	HOUSE WIFE				2	134	G1	P0		36	2004-04-23	2004-04-24	1		1	2		1										2.7
4	2004	2068	28	1	HOUSE WIFE				1	136	G4	P3		38	2004-04-23		2		1	2		1										3.2
4	2004	2070	35	1	HOUSE WIFE				1	136	G6	P5		36	2004-04-23		2		1	2		1										2.7
4	2004	2076	30	1	HOUSE WIFE				1	130	G4	P3		37	2004-04-24		2		1	2		1										2.8
4	2004	2078	42	1	HOUSE WIFE				2	134	G9	P8		36	2004-04-24		2		1	2		1										3.6
4	2004	2113	19	1	HOUSE WIFE				2	136	G1	P0		36	2004-04-25	2004-04-26	1		1	2		1										3.2
4	2004	2112	30	1	HOUSE WIFE	2			1	140	G2	P1		36	2004-04-25	2004-04-27	1		1	2		1										2.7
4	2004	2114	34	1	HOUSE WIFE				2	126	G4	P3		36	2004-04-25	2004-04-26	1		1	1		1										2.8
4	2004	2098	36	1	HOUSE WIFE				2		G7	P6		36	2004-04-26	2004-04-27	3	VACCUM EXTRACTION	1	1		1										3.2
4	2014	2097	28	4	TEACHER				2	126	G2	P1		36	2004-04-26		1		1	1		1										3.2
4	2004	1491	31	1	HOUSE WIFE				2	134	G4	P3		36	2004-04-26	2004-04-27	1		1	2		1										2.6
4	2004	2115	35	1	HOUSE WIFE				1	138	G3	P2		36	2004-04-27	2004-04-28	1		1	1		1										3.3
4	2004	2119	24	1	HOUSE WIFE				2	136	G4	P3		36	2004-04-27	2004-04-28	1		1	1		1										2.7
4	2004	2116	30	1	HOUSE WIFE				2	140	G3	P2		36	2004-04-27		2		1	1		1										2.3
4	2004	2123	28	1	HOUSE WIFE				2	138	G3	P2		38	2004-04-28	2004-04-29	1		1	2		1										3
4	2004	2128	19						2	126	G1	P0		38	2004-04-28	2004-04-29	1		1	2		1										3.2
4	2004	2143	20						2	140	G2	P1		38	2004-04-29	2004-04-30	1		1	2		1										3.6
4	2004	2145	26	2	HAIR DRESSER				2	138	G3	P2		36	2004-04-29	2004-04-30	1		1	2		1										3.3
4	2004	2122	20	1	HOUSE WIFE				2	132	G1	P0		36	2004-04-28	2004-04-30	1		1	1		1										2.3
4	2004	2117	29	2	HAIR DRESSER				2	120	G3	P2		36	2004-04-27		2		1	2		1										2.3
4	2004	2144	37	2	TRADER				2	132	G5	P4		40	2004-04-29		2		1	1		1										3.6
4	2004	2128/01	19	2	SEEMSTRESS				2	134	G1	P0		36	2004-04-30	2004-05-01	1		1	2		1										2.8
5	2004	2178	25	1	HOUSE WIFE				2	134	G4	P1		36	2004-05-01	2004-05-01	1		1	2		1										2.4
5	2004	2177	23	1	HOUSE WIFE				2	138	G1	P0		35	2004-05-01		1		1	1		1										3.6
5	2004	2176	20	1	HOUSE WIFE				1	138	G2	P1		38	2004-05-02		1		1	2		1										3.5
5	2004	2207	32	1	HOUSE WIFE				1	129	G5	P4		36	2004-05-03		1		1	1		1										3.2
5	2004	2208	26	1	HOUSE WIFE				2	136	G2	P1		38	2004-05-03		1		1	2		1										2.8
5	2004	2210	27	2	HAIR DRESSER				2		G4	P3		36	2004-05-04		2		1	1		2										2.4
5	2004	2205	39	2	HAIR DRESSER				1		G4	P3		36	2004-05-03		1		1	1		1										3.4
5	2004	2212	29	1	HOUSE WIFE				2		G3	P2		40	2004-05-04		1		2	1	2	1										2	2.4
5	2004	2232	19	1	HOUSE WIFE				2		G0	P0		36	2004-05-05		1	SVD	1	1		1										2.3
5	2004	2211	19	6	STUDENT				2	136	G0	P0		38	2004-05-05		1	SVD	1	1		1										3.3
5	2004	2233	29	1	HOUSE WIFE				1	132	G4	P3		38	2004-05-05		1	SVD	1	1		1										2.7
5	2004	2236	45	1	HOUSE WIFE				1	136	G6	P4		36	2004-05-25		1	SVD	1	1		1										2.7
5	2004	2237	21	1	HOUSE WIFE				2	134	G2	P1		34	2004-05-05		1	SVD	1	2		1										3.2
5	2004	2239	25	1	HOUSE WIFE				2	136	G1	P0		36	2004-05-05		1	SVD	1	1		1										2.5
5	2004	2238	24	1	HOUSE WIFE				1		G3	P2		36	2004-05-05		1	SVD	1	2		1										2.7
5	2004	2234	26	1	HOUSE WIFE				2	138	G2	P1	1	36	2004-05-05		1	SVD	1	1		1										2.8
5	2004	2209	20	6	BAR SERVANT				2	139	G1	P0		36	2004-05-06		1	SVD	1	1		1										2.7
5	2004	2253	34	1	HOUSE WIFE				2	152	G3	P2		36	2004-05-07		1	SVD	1	2		1										3
5	2004	2260	26	1	HOUSE WIFE				2	134	G3	P2		36	2004-05-07		1	SVD	2	1	2	1										2.5	2.3
5	2004	2262	38	1	HOUSE WIFE				1	130	G6	P5		38	2004-05-08		1	SVD	1	1		1										3.6
5	2004	2254	25	4	TEACHER				2	140	G1	P0		38	2004-05-06		1	SVD	1	2		1										3.3
5	2004	2265	25	4	TEACHER				2	140	G1	P0		38	2004-05-06		1	SVD	1	2		1										3.3
5	2004	2259	21	1	HOUSE WIFE				2	134	G1	P0		36	2004-08-08		1	SVD	1	1		1										3.5
5	2004	981	17	6	JSS STUDENT				2	136	G1	P0		34	2004-05-08		1	SVD	1	2		1										2.4
5	2004	2269	21	1	HOUSE WIFE				2	134	G1	P0		36	2004-05-08	2004-05-09	1	SVD	1	1		1										2.8
5	2004	2232/04	25	2	TRADER				2	142	G3	P2		36	2004-05-09	2004-05-10	1	SVD	1	2		1										2.8
5	2004	2267	29	1	HOUSE WIFE				2	146	G0	P0		36	2004-05-09		2	CS	1	2		1										2.7
5	2004	2271	39	1	HOUSE WIFE				1	130	G7	P6		38	2004-05-09	2004-05-10	1	SVD	1	1		1										3.3
5	2004	2273	20	1	HOUSE WIFE				1	132	G2	P1		36	2004-05-09	2004-05-11	1	SVD	1	1		2										3.2
5	2004	2314	30	1	HOUSE WIFE				2	136	G4	P3		38	2004-05-10	2004-05-11	1	SVD	1	2		1										3.3
5	2004	2317	19	1	HOUSE WIFE				1	126	G1	P0		36	2004-05-10	2004-05-11	1	SVD	1	2		1										2.4
5	2004	2315	23	1	HOUSE WIFE				2	132	G2	P1		36	2004-05-10	2004-05-11	1	SVD	1	1		1										2.4
5	2004	1666	21	1	HOUSE WIFE				2	136	G0	P0		36	2004-08-08		2	CS	1	2		1										2.3
5	2004	2270	19	1	HOUSE WIFE				2	134	G2	P0		36	2004-05-09		2	CS	1	1		1										2.7
5	2004	2343	39	1	HOUSE WIFE				2	162	G6	P4		38	2004-05-11		2	CS	1	1		1										2.7
5	2009	2344	23	1	HOUSE WIFE				1	136	G0	P0		38	2004-05-13		1	SVD	1	2		1										3.4
5	2004	2345	36	2	TRADER				2		G6	P5		37	2004-05-13		1	SVD	1	2		2										0.9
5	2004	2321	27	2	TRADER				2	136	G4	P3		36	2004-05-10	2004-05-14	1	SVD	1	1		1										2.8
5	2004	2372	17	1	HOUSE WIFE				2	136	G2	P1		34	2004-05-14	2004-05-16	1	SVD	1	1		1										2.1
5	2004	1275	31	6	BANKER				2	136	G3	P2		37	2004-05-08		2	CS	1	2		1										1.9
5	2004	2379	22	1	HOUSE WIFE				2	152	G1	P0		36	2004-05-14		1	SVD	1	2		1										2.7
5	2004	2378	22	1	HOUSE WIFE				1	132	G3	P2		38	2004-05-15		1	CS	1	1		1										2.8
5	2004	2383	24	5	FARMER				2	128	G3	P2		38	2004-05-15	2004-05-16	1	SVD	1	1		1										3.9
5	2004	2382	22	2	TRADER				2	127	G2	P1		38	2004-05-15	2004-05-17	3	VACUUM	1	2		1										3.8
5	2004	2376	20	1	HOUSE WIFE				2	146	G1	P0		38	2004-05-14	2004-05-19	3	VACUUM	1	1		1										2.7
5	2004	2384	19	1	HOUSE WIFE				2	120	G0	P0			2004-05-15	2004-05-16	1	SVD	1	1		2
5	2004	2385	27	1	HOUSE WIFE				2	128	G2	P1		38	2004-05-16	2004-05-17	1	SVD	2	1	2	1										2.3	2.7
5	2004	2387	27	1	HOUSE WIFE				2	140	G4	P3		38	2004-05-16	2004-05-17	1	SVD	1	2		1										2.6
5	2004	2433	34	1	HOUSE WIFE				2	138	G4	P3		40	2004-05-18	1954-05-18	1	SVD	1	1		1										4.1
5	2004	2434	17	1	HOUSE WIFE				1	136	G3	P2		38	2004-05-18	2004-05-18	1	SVD	1	2		1										3.3
5	2004	2386	20	1	HOUSE WIFE				2	136	G1	P0		38	2004-05-18	2004-05-18	1	SVD	1	1		1										3.2
5	2004	2405	20	1	HOUSE WIFE				1	136	G1	P0		36	2004-05-17	2004-05-19	1	SVD	1	2		1										2.6
5	2004	2439	19	1	HOUSE WIFE				2	128	G0	P0		38	2004-05-19		3	VACUUM	1	1		1										2.7
5	2004	2442	29	1	HOUSE WIFE				2	134	G4	P3		38	2004-05-19		1	SVD	1	1		1										2.7
5	2004	2460	25	2	TRADER				2	156	G2	P1		36	2004-05-20		1	SVD														3.2
5	2004	2459	27	1	HOUSE WIFE				2	146	G2	P1		34	2004-05-20		1	SVD	1	2		1										2.8
5	2004	2543	28	1	HOUSE WIFE				1	134	G4	P3		36	2004-05-21		1	SVD	1	2		1										3.1
5	2004	2462	30	2	TRADER				1	136	G4	P3		36	2004-05-21		2	CS	1													3
5	2004	2441	23	1	HOUSE WIFE				2	136	G0	P0		40	2004-05-21		1	SVD	1	2		1										2.4
5	2004	2541	27	2	SEAMSTRESS				2	136	G0	P0		40	2004-05-21		3	VACUUM	1	1		1										3.4
5	2004	2548	28	1	HOUSE WIFE				1	152	G4	P3		36	2004-05-22		1	SVD	1	2		1										2.8
5	2004	2546	23						2	142	G2	P1		36	2004-05-22		1	SVD	1	1		1										3
5	2004	2551	26	2	NURSE				2	136	G0	P0		36	2004-05-23		1	SVD	1	2		1										3.2
5	2004	2553	38	1	HOUSE WIFE				1	144	G6	P5		38	2004-05-24		1	SVD	1	2		1										2.8
5	2004	2555	27	1	HOUSE WIFE				2	130	G2	P1		36	2004-05-24		1	SVD	1	1		1										3.4
5	2004	2556	24	1	HOUSE WIFE				2	134	G5	P2		36	2004-05-25		1	SVD	1	1		1										2.5
5	2004	2557	20	1	HOUSE WIFE				2	148	G1	P0		39	2004-05-25		2	CS	1	2		1										2.8
5	2004	2558	20	1	HOUSE WIFE				2	130	G3	P2		36	2004-05-25		1	SVD	1	1		1										3.6
5	2004	2565	24	2	HAIR DRESSER				2	134	G3	P2		38	2004-05-26	2004-05-27	1	SVD	1	1		1										3.2
5	2004	2566	29	1	HOUSE WIFE				2	146	G3	P2		36	2004-05-27	2004-05-27	1	SVD	1	2		1										2.7
5	2004	2586	26	1	HOUSE WIFE				2	134	G4	P3		36	2004-05-27	2004-05-28	3	VACUUM	1	2		1										2.7
5	2004	2588	28	1	HOUSE WIFE				1	136	G4	P3		36	2004-05-27	2004-05-28	1	SVD	1	2		1										3.2
5	2004	2564	22	1	HOUSE WIFE				1	132	G1	P0		36	2004-05-27	2004-05-28	1	SVD	1	2		1										3.4
5	2004	2598	30	1	HOUSE WIFE				2	132	G3	P2		36	2004-05-28		2	CS	1	1		1										3.6
5	2004	2600	24	2	TRADER				2	136	G1	P0		36	2004-05-28	2004-05-29	1	SVD	1	2		1										2.8
5	2004	2591	19	1	HOUSE WIFE				2		G0	P0		36	2004-05-28		2	CS	1	2		1										2.7
5	2004	2601	29	2	TRADER				2	130	G5	P4		36	2004-05-29	2004-05-30	1	SVD	1	1		1										2.8
5	2004	2604	35	2	TRADER				2	136	G3	P2		36	2014-01-29	2004-05-30	1	SVD	1	1		1										3.2
5	2004	2602	26	2	TRADER				1	132	G4	P3		26	2004-05-30	2004-05-31	1	SVD	1	2		1										2.7
5	2004	2603	23	2	TRADER				1	134	G2	P1		36	2004-05-30	2004-05-31	1	SVD	1	2		1										2.4
5	2004	2606	37	2	SEAMSTRESS				2	140	G6	P5		36	2004-05-30	2004-05-31	1	SVD	1	1		1										3.8
5	2004	2605	35	6	TYPIST				2	127	G2	P1		36	2004-05-30	2004-05-31	3	VACUUM	1	1		1										3.4
5	2004	2646	28	1	136				2	136	G3	P2		40	2004-05-31	2004-06-01	1	SVD	1	1		1										3.7
5	2004	2645	27	1	HOUSE WIFE				1	134	G3	P2		42	2004-05-31	2004-06-02	1	SVD	1	2		1										2.9
5	2004	2647	28	1	HOUSE WIFE				1	144	G3	P2		38	2004-05-31	2004-06-01	1	SVD	1	2		1										3.7
6	2004	2661	19	1	HOUSE WIFE				1	122	G2	P1		36	2004-06-01	2004-06-02	1	SVD	1	2		1										2.9
6	2004	2663	23	1	HOUSE WIFE				2	136	G3	P2		36	2004-06-01	2004-06-02	1	SVD	1	2		1										2.4
6	2004	2664	18	1	HOUSE WIFE				1	110	G0	P0		38	2004-06-01	2004-06-03	3	VACUUM	1	1		1										2.8
6	2004	2665	24	1	HOUSE WIFE				2	138	G2	P1		36	2004-06-02	2004-06-02	1	SVD	1	1		1										3.3
6	2004	2666	26	1	HOUSE WIFE				1	138	G2	P1		36	2004-06-02	2004-06-03	1	SVD	1	1		1										2.8
6	2004	2587	38	1	HOUSE WIFE				1	136	G8	P7		36	2004-06-03		1	SVD	1	1		1										2.5
6	2004	2679	25	2	TRADER				2	132	G0	P0		38	2004-06-03	2004-06-04	1	SVD	1	1		1										2.7
6	2004	2682	30	5	FARMER				1	134	G4	P3		38	2004-06-03	2004-06-04	1	SVD	1	2		1										2.4
6	2004	2690	26	2	TRADER				2	136	G2	P1		36	2004-06-04	2004-06-04	1	SVD	1	2		1										3
6	2004	2680	26	2	SEAMSTRESS				2	121	G1	P0		34	2004-06-03	2004-06-05	1	SVD	1	1		1										1.9
6	2004	2678	20	1	HOUSE WIFE				2	124	G0	P0		38	2004-06-04	2004-06-05	3	VACUUM	1	1		1										3.7
6	2004	2681	35	2	TRADER				1	142	G6	P5		38	2004-06-03		2	CS	1	1		1										3.3
6	2004	2693	25	1	HOUSE WIFE				2	140	G2	P1		36	2004-06-04	2004-06-05	1	SVD	1	2		1										2.7
6	2004	2694	33	2	SEAMSTRESS				2	140	G3	P2		38	2004-06-05	2004-06-05	1	SVD	1	1		1										3.3
6	2004	2696	24	2	TRADER						G3	P2		36	2004-06-05	2004-06-08	3	VACUUM	1			1										3.3
6	2004	2697	24	2	TRADER				2	0	G3	P2		36	2004-06-05	2004-06-07	1	SVD	1	1		3										2.4
6	2004	2700	29	2	HAIR DRESSER				2	142	G3	P2		34	2004-06-06	2004-06-07	1	SVD	1	2		1										3.4
6	2004	2699	35	2	TRADER				2	132	G5	P4		36	2004-06-06		2	CS	1			1										3.2
6	2004	2710	25	1	HOUSE WIFE				1	128	G5	P4		36	2004-06-06	2004-06-06	1	SVD	1	1		1										2.7
6	2004	2728	32	2	134				1	128	G5	P4		36	2004-06-07	2004-06-07	1	SVD	1	2		1										3.3
6	2004	2698	19	1	HOUSE WIFE				2	144	G1	P0		38			2	CS	1			1										3.4
6	2004	2729	20	1	HOUSE WIFE				2	140	G3	P2		36	2004-06-07	2004-06-08	1	SVD	1	1		1										3.2
6	2004	2731	30	1	HOUSE WIFE				2	138	G7	P6		36	2004-06-07	2004-06-08	3	VACUUM	1	2		1										2.8
6	2004	2732	26	1	HOUSE WIFE				2		G4	P3		36	2004-06-07	2004-06-08	1	SVD	1	1		3										2.8
6	2004	2730	28	1	HOUSE WIFE				2	142	G4	P3		38	2004-06-07	2004-06-08	1	SVD	2	2	2	1										1.8	1.4
6	2004	2727	28	2	TRADER				2	128	G4	P3		38	2004-06-07	2004-06-08	1	SVD	1	2		1										3.3
6	2004	2745	20	1	HOUSE WIFE				2	140	G0	P0		36	2004-06-08		1	SVD	1	1		1										3.3
6	2004	2759	18	2	TRADER				2	115	G1	P0		39	2004-06-09		1	SVD	1	1		1										2.4
6	2004	2760	26	4	TEACHER				2	136	G0	P0		38	2004-06-09		2	CS	1	2		1										3.2
6	2004	2762	22	2	SEAMSTRESS				2	138	G0	P0		34	2004-06-10		1	SVD	1	1		1										2.7
6	2004	2764	28	2	TRADER				2	136	G4	P3		36			1	SVD	1	1		1										2.7
6	2004	2763	32	1	HOUSE WIFE				1	138	G4	P3		38	2004-06-10		1	SVD	1	1		1										3.2
6	2090	2745/04		1	HOUSE WIFE				2	136	G2	P1		36	2004-06-08		1	SVD	1	1		1										2.9
6	2004	2781	18	1	HOUSE WIFE				1	132	G1	P0		36	2004-06-11		1	SVD	1	2		1										2.9
6	2004	2771	25	1	136				1	136	G3	P2		38	2004-06-10		1	SVD	1	2		1										2.8
6	2004	2817	37	2	TRADER				2	136	G6	P5		36	2004-06-12		1	SVD	1	1		1										2.7
6	2004	2783	20	1	HOUSE WIFE				2	136	G1	P0		36	2004-06-12		1	SVD	1	1		1										2.7
6	2004	2787	28	6	CLERK				2	134	G2	P1		36	2004-06-13		1	SVD	1	1		1										3.6
6	2004	2816	26						2	161	G2	P1		36	2004-06-14		2	CS	1	2		1										2.8
6	2004	2821	26	1	HOUSE WIFE				2	138	G0	P0		36	2004-06-14		1	SVD	1	1		1										3
6	2004	2822	22	2	TRADER				2	134	G0	P0		36	2004-06-15		1	SVD	1	2		1										3.2
6	2004	2866	25	1	HOUSE WIFE				1	134	G5	P4		38	2004-06-15		1	SVD	1	2		1										2.7
6	2004	2869	30	1	HOUSE WIFE				1	134	G4	P3		34	2004-06-15		1	SVD	1	2		1										2.3
6	2004	2870	25	1	HOUSE WIFE				1	132	G3	P2		31	2004-06-15		1	SVD	1	1		1										3.2
6	2004	2868	30	2	TRADER				2	134	G3	P2		36	2004-06-16		1	SVD	1	2		1										3
6	2004	2872	20	1	HOUSE WIFE				2	136	G0	P0		36	2004-06-16		1	SVD	1	2		1										2.7
6	2004	2699/04	35	1	HOUSE WIFE				2	0	G5	P4		40	2004-06-14		1	SVD	1	1		3										2.3
6	2004	2867	26	1	HOUSE WIFE				1	36	G2	P1		36	2004-06-15		1	SVD	1	1		3										3.2
6	2004	2895	21	1	HOUSE WIFE				2	120	G0	P0		36	2004-06-17		1	SVD	1	1		1										2.7
6	2004	2896	45	1	HOUSE WIFE				2		G6	P5		36	2004-06-17		1	SVD	1	1		1										3.3
6	2004	2897	27	2	HAIR DRESSER				2	130	G0	P0		36	2004-06-17		3	VACUUM	1	1		1										3.3
6	2004	2899	19	1	HOUSE WIFE				2	101	G1	P0		36	2004-06-17		1	SVD	1	1		2										2.7
6	2004	2901	19	1	HOUSE WIFE				2	130	G2	P1		36	2004-06-18		1	SVD	1	1		1										2.8
6	2004	2903	18	2	TRADER				2	132	G0	P0		34	2004-06-18		3	VACUUM	1	2		1										3
6	2004	2904	35	1	HOUSE WIFE				1	136	G4	P3		38	2004-06-18		1	SVD	1	1		1										3.2
6	2004	2905	20	1	HOUSE WIFE				2	0	G1	P0		36	2004-06-18		1	SVD	1	1		1										2
6	2004	2908	33	1	HOUSE WIFE				1	138	G6	P5		34	2004-06-18		1	SVD	1	1		1										3
6	2004	2907	21	1	HOUSE WIFE				2	127	G3	P2		36	2004-06-18		2	CS	1	1		1										3.1
6	2004	2909	21	1	HOUSE WIFE				2	148	G2	P1		36	2004-06-19		2	CS	1	1		1										2.8
6	2004	2982	22	1	HOUSE WIFE				2	0	G0	P0		36	2004-06-21		1	SVD	1	2		2										2.9
6	2004	2986	20	1	HOUSE WIFE				2	0	G0	P0		38	2004-06-21		1	SVD	1	1		2										2.3	1.5
6	2004	3006	38	2	TRADER				1	132	G6	P5		32	2004-06-22		1	SVD	1	1		1										2
6	2004	2987	27	1	HOUSE WIFE				2	138	G3	P2		38	2004-06-22		1	SVD	1	2		1										3.2
6	2004	3008	19	1	HOUSE WIFE				2	100	G3	P2		24	2004-06-22		1	SVD	1	2		1										0.5
6	2004	3009	38	2	TRADER				1	138	G2	P2		38	2004-06-22		1	SVD	1	1		1										3.2
6	2004	3010	21	1	HOUSE WIFE				2	138	G0	P0			2004-06-27		1	SVD	1	1		1										3
6	2004	3075	19	1	HOUSE WIFE				2	140	G0	P0		34	2004-06-22		1	SVD	1	1		1										2.8
6	2004	3078	30	1	HOUSE WIFE				2	138	G5	P4		36	2004-06-24		1	SVD	1	1		1										3.3
6	2004	3077	37	1	HOUSE WIFE				2	140	G4	P3		36	2004-06-24		1	SVD	1	2		1										3.2
6	2004	3007	29	2	BAKER				2	114	G5	P4		35	2004-06-21		1	SVD	1	1		1										2.4
6	2004	3109	23	2	TRADER				2	126	G3	P2		37	2004-06-25		3	VACUUM	1	2		1										2.8
6	2004	3111	26	1	HOUSE WIFE				2		G2	P1		36	2004-06-26		3	VACUUM	1	1		1										3.5
6	2004	3110	24								G0	P0		38	2004-06-26		2	CS	1	2		1										3.6
6	2004	3114	27	1	HOUSE WIFE				2	134	G2	P1		36	2004-06-26		1	SVD	1	1		1										2.9
6	2004	3113	38	1	HOUSE WIFE				1	0	G6	P5		34	2004-06-26		1	SVD	1			2										2.6
6	2004	3121	21	1	HOUSE WIFE				2		G1	P0		36	2004-06-27		1	SVD	1	2		1										2.6
6	2004	3122	24	2	TRADER				2	142	G2	P1			2004-06-27		3	VACUUM	1	1		1										2.7
6	2004	3123	18	2	HAIR DRESSER				2	138	G1	P0			2004-06-27		1	SVD	1	1		1										1.8
6	2004	3142	32	1	HOUSE WIFE				2	140	G3	P2			2004-06-28		1	SVD	1	2		1										3.2
6	2004	3143	20	2	TRADING				2	128	G2	P1		36	2004-06-28		1	SVD	1	2		1										3.2
6	2004	3146	20	1	HOUSE WIFE				2	136	G1	P0		36	2004-06-29		1	SVD	1	2		1										2.5
6	2004	3167	19	1	HOUSE WIFE	2			2	128	G1	P0		36	2004-06-29		1	SVD	1	1		1										2.3
6	2004	3145	30	1	HOUSE WIFE				1	136	G4	P3		36	2004-06-29		1	SVD	1	1		1										3.5
6	2004	3169	28	1	HOUSE WIFE				1	118	G4	P3		38	2004-06-29		3	VACUUM	1	1		1										3.5
6	2004	3168	30	1	HOUSE WIFE				2	138	G6	P5		36	2004-06-29		1	SVD	1	1		1										3.2
6	2004	3170	21	2	TRADER				2	140	G0	P0		36	2004-06-29		1	SVD	1	1		1										2.7
6	2004	3172	20	2	SEAMSTRESS				2	136	G1	P0		36	2004-06-30		1	SVD	1	1		1										2.5
6	2005	3180	18	1	HOUSE WIFE				2	138	G0	P0		32	2004-06-30		1	SVD	1	1		1										1.8
6	2004	3179	22	1	HOUSE WIFE				2	140	G3	P2		36	2004-06-30		1	SVD	1	2		1										3.8
6	2004	3182	25	1	HOUSE WIFE				2	138	G2	P1		36	2004-06-30		1	SVD	1	2		1										2.7
6	2004	3185	25	1	HOUSE WIFE				1	140	G3	P2		34	2004-06-30	2004-07-01	1	SVD	1	1		1										2.5
7	2004	3186	24	1	HOUSE WIFE				2	138	G0	P0		34	2004-07-01	2004-07-03	3	SVD	1	2		3										1.7
7	2004	3187	20	1	HOUSE WIFE				2	138	G0	P0		34	2004-07-01	2004-07-03	3	VACUUM	1	1		1										2.6
7	2004	3188	23	1	HOUSE WIFE				1	90	G3	P2		34	2004-07-01	2004-07-02	1	SVD	1	1		1										2.3
7	2004	2864	39	1	HOUSE WIFE				1	122	G6	P5		36	2004-07-02	2004-07-07	1	SVD	1	1		1										3.2
7	2004	3234	22	1	HOUSE WIFE				2	144	G2	P1		36	2004-07-02	2004-07-03	1	SVD	1	2		1										2.5
7	2004	3235	32	1	HOUSE WIFE				1	136	G5	P4		36	2004-06-30	2004-07-01	1	SVD	1	2		1										3
7	2004	3237	23	1	HOUSE WIFE				2	140	G3	P2		36	2004-07-03	2004-07-05	1	SVD	1	2		1										3.2
7	2004	3239	28	2	HAIR DRESSER				2	130	G2	P1		38	2004-07-04	2004-07-05	1	SVD	1	2		1										2.8
7	2004	3295	24	1	HOUSE WIFE	2			2	140	G2	P1		38	2004-07-05	2004-07-05	1	SVD	1	2		1										2.7
7	2004	3299	25	1	HOUSE WIFE				2	128	G2	P1		36	2004-07-05	2004-07-06	1	SVD	1	2		1										3.2
7	2004	3297	20	1	HOUSE WIFE				1	136	G3	P0		36	2004-07-05	2004-07-06	1	SVD	1	1		1										3.2
7	2004	3300	18	1	HOUSE WIFE				2	138	G1	P0		36	2004-07-05	2004-07-06	1	SVD	1	2		1										2.5
7	2004	3302	36	1	HOUSE WIFE				2		G6	P5		36	2004-07-05	2004-07-06	1	SVD	1	1		1										2.6
7	2004	3304	20	2	HAIR DRESSER				2	138	G2	P1		36	2004-07-05	2004-07-07	3	VACUUM	1	2		1										3.2
7	2004	3238	28	1	HOUSE WIFE				2	138	G4	P3		36	2004-07-04	2004-07-05	1	SVD	1	2		1										3.3
7	2004	3347	31	2	SEAMSTRESS				2	140	G3	P2		36	2004-07-07	2004-07-08	1	SVD	1	2	1											3.8
7	2004	3345	21	1	HOUSE WIFE				2	136	G0	P0		36	2004-07-07	2004-07-08	1	SVD	1	1		1										1.9
7	2004	3348	20	1	HOUSE WIFE				2	134	G1	P0		36	2004-07-07	2004-07-08	1	SVD	1	1		1										2.7
7	2004	3349	26	1	HOUDSE WIFE				1	133	G1	P0		36	2004-07-07	2004-07-10	1	SVD	2	1	2	1										1.5	1.4
7	2004	3296	25	1	HOUSE WIFE				1	0	G3	P2		36	2004-07-05	2004-07-08	1	SVD	1	2		2										2.5
7	2004	3351	25	1	HOUSE WIFE				2	136	G1	P0		34	2004-07-08	2004-07-10	3	VACUUM	1	1		1										2.3
7	2004	3350	30	1	HOUSE WIFE				1		G2	P1			2004-07-09	2004-07-10	1	SVD	1													0.9
7	2004	3352	20	1	HOUSE WIFE				2	140	G2	P1		36	2004-07-08	2004-07-17	2	CS	1	1		1										3.4
7	2004	3376	25	2	TRADER				2	140	G2	P1		38	2004-07-10	2004-07-11	1	SVD	2	1	1	1										2.4	2.4
7	2004	3378	19	1	HOUSE WIFE				2	134	G1	P0		36	2004-07-11	2004-07-11	1	SVD	1	1		1										2.3
7	2004	3346	28	1	HOUSE WIFE				2	130	G5	P4		36	2004-07-11	2004-07-12	1	SVD	1	1		1										3.2
7	2004	3379	32	4	FIRE SERVICE OFFICER				2	142	G3	P2		36	2004-07-11	2007-07-12	1	SVD	1	2		1										3.2
7	2004	3437	18	1	HOUSE WIFE				2	136	G1	P0		36	2004-07-14		1	SVD	1	1		1										3
7	2004	3497	16	1	HOUSE WIFE				2	140	G1	P0		36	2004-07-15	2004-07-24	2	CS	1	2		1										2.7
7	2004	3496	26	2	TRADER				2	138	G1	P0		36	2004-07-15	2007-07-16	1	SVD	1	1		1										2.8
7	2004	3498	20	5	FARMER				2	140	G1	P0		38	2004-07-15	2004-07-16	1	SVD	1	2		1										2.8
7	2004	3504	35	1	HOUSE WIFE				1	136	G5	P4	1	36	2004-07-16	2004-07-16	1	SVD	1	2		1										2.3
7	2004	3502	26	1	HOUSE WIFE				1	126	G1	P0		36	2004-07-16	2004-07-16	1	SVD	1	2		1										3.2
7	2004	3501	20	2	TRADER				2	130	G1	P0		36	2004-07-16	2004-07-17	1	SVD	1	1		1										3
7	2004	3170/01	20	2	SEEMSTRESS				1	136	G1	P0		38	2004-07-16	2004-07-17	1	SVD	1	2		1										2.4
7	2004	3507	35	2	TRADER				2	124	G5	P4		36	2004-07-16	2004-07-18	3	VACUUM EXTRACTION	1	1		1										3.2
7	2004	3505	26	2	TRADER				2	140	G2	P1		36	7200-04-16	2004-07-17	1	SVD	1	1		1										2.8
7	2004	3508	24	1	HOUSE WIFE				2	130	G1	P0		36	2004-07-17	2004-07-17	1	SVD	1	1		1										2.4
7	2004	3506	32	1	HOUSE WIFE					140	G5	P4		40	2004-07-17	2004-07-26	2	CS	1	1		1										3.2
7	2004	3507/01	31	1	HOUSE WIFE					132	G3	P2		36	2004-07-17	2004-07-18	1	SVD	1	1		1										3.2
7	2004	3510	25	2	SEEMSTRESS				2	132	G1	P0		38	2004-07-17	2004-07-18	1	SVD	1	2		1										3
7	2004	3511	26	2	TRADER				2	140	G1	P0		37	2004-07-18	2004-07-27	2	CS	1	1		1										3.3
7	2004	3524	34	2	TRADER				1	126	G4	P3		36	2004-07-18	2004-07-19	1	SVD	1	2		1										2.8
7	2004	3443	17	1	HOUSE WIFE				1	132	G1	P0		36	2004-07-19	2004-07-28	2	CS	1	1		1										2.3
7	2004	3525	34	1	HOUSE WIFE				1	140	G6	P5		38	2004-07-19	2004-07-28	2	CS	1	2		1										3
7	2004	3548	20	2	TRADER				2	138	G1	P0		38	2004-07-19	2004-07-19	1	SVD	1	1		1										2.7
7	2004	3594	35	2	TRADER				1	129	G4	P3		36	2004-07-20	2004-07-20	1	SVD	1	2		1										3
7	2004	3566	18	1	HOUSE WIFE				2	136	G1	P0		38	2004-07-21	2004-07-30	2	CS	1	1		1										2.9
7	2004	3599	26	2	HAIR DRESSER				2	132	G2	P1		36	2004-07-22		1	SVD	1	1		1										2.9
7	2004	3601	32	1	HOUSE WIFE				2	136	G3	P2		36	2004-07-22	2004-07-23	1	SVD	1	1		1										2.4
7	2008	3618	20	1	HOUSE WIFE						G3	P2		38	2004-07-23	2004-07-24	1	SVD	1	2		1										3.2
7	2004	3621	31	1	V						G5	P4		36	2004-07-23	2004-07-24	1	SVD	1	2		1										3.2
7	2004	3622	23	2	TRADER				2	128	G1	P0		36	2004-07-24	2004-07-25	3	VACUUM	1	1		1										3
7	2004	3619	23	1	HOUSE WIFE				2	136	G3	P2		40	2004-07-24		2	CS	1	1		1										3
7	2004	3628	22	1	HOUSE WIFE				2	145	G2	P1		34	2004-07-25	2004-07-26	2	CS	1	1		1										2.8
7	2004	3665	19	1	HOUSE WIFE				2	113	G2	P1	1	36	2004-07-26	2004-07-27	1	SVD	1	2		1										2.6
7	2004	3690	35	2	SEEMSTRESS				2	130	G4	P3	1	34	2004-07-27	2004-07-28	1	SVD	1	1		1										2.9
7	2004	3691	33	2	TRADER				2	140	G6	P5		38	2004-07-27	2004-07-28	1	SVD	1	2		1										3.6
7	2004	3693	24	1	HOUSE WIFE				1	136	G3	P2		38	2004-07-04	2004-07-13	2	CS	1	2		1										2.7
7	2004	3694	25	1	HOUSE WIFE				1	102	G3	P2		34	2004-07-27	2004-07-28	1	SVD	1	2		1										2.2
7	2004	3798	22	1	HOUSE WIFE				2	116	G3	P2		38	2004-07-28	2004-07-29	1	SVD12	1													3.6
7	2004	3617	28	2	TRADER				2	120	G4	P3		38	2004-07-24	2004-08-01	2	CS	1	2		1										2.5
7	2004	3739	32	1	HOUSE WIFE				1	132	G4	P3		36	2004-07-30	2004-07-31	1	SVD	1	1		1										2.5
6	2004	3740	23	2	HAIR DRESSER				2	128	G2	P1		28	2004-07-30	2004-07-31	1	SVD	2	2	2	1										1.4	1.4
7	2004	3741	32	2	TRADER				2	0	G3	P2		38	2004-07-31	2004-07-31	1	SVD	1	2		1										2.8
7	2004	3742	24	2	SEAMSTRESS					132	G2	P1		36	2004-07-31	2004-08-01	1	SVD	1	1		1										3.5
7	2004	3735	36	1	HOUSE WIFE				2	136	G9	P8		38	2004-07-31		2	CS	1	1		1										2.3
7	2004	3184	32	1	HOUSE WIFE				2	132	G5	P4		38	2004-06-30	2004-07-03	1	SVD	1	1		1										2.8
8	2004	3877	19	1	HOUSE WIFE				2	132	G1	P0		36	2004-08-06	2004-08-07	1	SVD	1	2		1										2.5
8	2004	3881	25	2	TRADER				2	138	G3	P2		35	2004-08-06	2004-08-07	1	SVD	1	2		1										2.5
8	2004	3879	21	2	TRADER				2	154	G1	P0		36	2004-08-06	2004-08-07	1	SVD	1	1		1										2.7
8	2004	3241	30	6	SECRETARY				2	134	G2	P1		36	2004-08-07	2004-08-09	1	SVD	1	1		1										2.3
8	2004	3883	21	5	FARMER				2	138	G2	P1		36	2004-08-07	2004-08-09	1	SVD	1	1		1									3	3.7
8	2004	3881/04	22	5	FARMER				1	126	G3	P2		36	2004-08-08	2004-08-09	3	VACUUM	1	1		1										3.1
8	2004	3886	24	2	HAIR DRESSER				2	134	G3	P2		36	2004-08-07	2004-08-17	2	CS	1	2		1										3.2
8	2004	3888	29	2	TRADER				2	142	G4	P3		38	2004-08-08	2004-08-17	2	CS	1	1		1										3.2
8	2004	3880	25	6	STUDENT				2	130	G2	P1		40	2004-08-07	2004-08-16	2	CS	1	1		1										3.7
8	2004	3889	20	1	HOUSE WIFE				2	148	G0	P0		38	2004-08-08	2004-08-09	1	SVD	1	2		1										2.3
8	2004	3913	20	1	HOUSE WIFE				2	132	G0	P0		36	2004-08-09	2004-08-10	1	SVD	1	2		1										2.3
8	2004	3928	18	1	HOUSE WIFE				2	137	G0	P0		36	2004-08-10	2004-08-12	1	SVD	1	1		1									3	2.7
8	2004	3967	23	6	TYPIST				2		G0	P0		36	2004-07-11	2004-08-12	1	SVD	1	1		1									3	2.9
8	2004	3882	18	1	HOUSE WIFE				2	122	G1	P0		36	2004-08-07	2004-08-20	2	CS	1	1		1										2.4
8	2004	3967/04	22	2	TRADER				2	172	G2	P1		36	2004-08-11	2004-08-20	2	CS	1	1		1										2.7
8	2004	3472	35	2	SEAMSTRESS				2	140	G2	P1		36	2004-08-12	2004-08-14	1	SVD	1	1		1										3.4
8	2004	3973	28	2	TRADER				2	130	G3	P2		36	2004-08-12	2004-08-13	1	SVD	1	2		1									3	3.3
8	2004	3976	35	2	TRADER				1	148	G4	P3		36	2004-08-13	2004-08-14	1	SVD	1	2		1										2.8
8	2004	3980	33	2	TRADER				2		G4	P3		36		2004-08-14	1	SVD	1	2		1										2.7
8	2004	3983	34	2	SEAMSTRESS				2	140	G3	P2		36	2004-08-14	2004-08-15	1	SVD	1	1		1										2.7
8	2004	3984	30	2	TRADER				1	136	G6	P5		38	2004-08-15	2004-08-16	3	VACUUM	1	1		1										3.7
8	2004	3982	20	5	FARMER				2	142	G1	P0		36	2004-08-15	2004-08-16	1	SVD	1	1		1										2.7
8	2004	3985	33	2	TRADER				2	140	G3	P2		36	2004-08-15	2004-08-16	1	SVD	1	2		1										2.7
8	2004	3986	21	5	FARMER				2	140	G2	P1		38	2004-08-15	2004-08-16	3	VACUUM	1	1		1										2.4
8	2004	4030	19	2	TRADER				2	119	G1	P0		36	2004-08-16	2004-08-17	1	SVD	1	2		1									3	2.7
8	2004	4035	19	1	HOUSE WIFE				2	148	G1	P0		36	2004-08-16	2004-08-17	1	SVD	1	2		1									3	3
8	2004	4140	21	1	HOUSE WIFE				2	142	G0	P0		36	2004-08-18	2004-08-19	1	SVD	1	1		1										2.7
8	2004	4033	22	2	SEAMSTRESS				2	136	G3	P2		36	2004-08-16	2004-08-17	2	CS	1	1		1										2.7
8	2004	4144	24	5	FARMER				2	140	G2	P1		36	2004-08-18	2004-08-20	1	SVD	1	1		1										2.7
8	2004	4139	18	2	TRADER				2	130	G1	P0		36	2004-08-19	2004-08-20	1	SVD	1	1		1										2
8	2004	4143	31						2	136	G5	P4		36	2004-08-19	2004-08-20	3	VACUUM	1	2		1										2.7
8	2004	4164	31	1	HOUSE WIFE				1	140	G4	P3		36	2004-08-20	2004-08-21	1	SVD	1	1		1										3.3
8	2004	4150	29	2	TRADER				2	140	G4	P3		31	2004-08-21	2004-08-21	1	SVD	1	1		1										2.7
8	2004	4149	20	2	BAKER				2	138	G1	P0		36	2004-08-21	2004-08-22	1	SVD	1	1		1										2.7
8	2004	4151	23	1	HOUSE WIFE				2	136	G1	P0		36	2004-08-21	2004-08-30	2	CS	1	1		1										2.3
8	2004	4148	19	1	HOUSE WIFE				2	138	G1	P0		36	2004-08-21	2004-08-22	3	VACUUM	1	1		1										2.9
8	2004	4152	30	2	TRADER				2	130	G2	P1		36	2004-08-22	2004-08-23	1	SVD	1	2		1										2.8
8	2004	4163	21						1	126	G4	P3		36	2004-08-24	2004-08-24	1	SVD	1	1		1									3	2.4
8	2004	3981	19	1	HOUSE WIFE				2	132	G0	P0		36	2004-08-24	2004-08-26	1	SVD	1	2		1										2
8	2005	4208	29	1	HOUSE WIFE				1	138	G4	P3		36	2004-08-25	2004-08-26	3	VACUUM	1	1		1										3.7
8	2004	4204	24	2	TRADER				2	140	G2	P1		36	2004-08-25	2004-08-26	1	SVD	1	2		1										3.2
8	2004	4156	29	1	HOUSE WIFE				2	136	G3	P2		36	2004-08-25	2004-08-26	1	SVD	1	2		1										3.2
8	2004	4205	35	1	HOUSE WIFE				1	138	G5	P4		38	2004-08-25	2004-08-26	1	SVD	1	2		1										3.6
8	2004	4206	27	2	TRADER				2	140	G3	P2		36	2004-08-25	2004-08-26	1	SVD	1	1		1										2.7
8	2004	4241	30	1	HOUSE WIFE				2	138	G4	P3		38	2004-08-26	2004-08-27	1	SVD	1	1		1										3.6
8	2004	4282	19	5	FARMER				2	132	G1	P0		36	2004-08-26	2004-08-27	1	SVD	1	2		1										3.2
8	2004	4240	23	1	HOUSE WIFE				2	124	G3	P2		36	2004-08-26	2004-08-27			1	2		1										3.2
8	2004	4283	32	1	HOUSE WIFE				2	132	G5	P4		36	2004-08-27	2004-08-27	1	SVD	1	1		1										2.8
8	2004	4285	45	2	TEACHER				2	140	G6	P3		40	2004-08-27		2	CS	1	1		1										3.2
8	2004	4287	30	1	HOUSE WIFE				2	138	G2	P1		36	2004-08-28	2004-08-28	1	SVD	1			1										2.6
8	2004	4288	22	2	HAIRDRESSER				2	138	G2	P1		38	2004-08-28	2004-08-28	1	SVD	1			1										2.6
8	2004	4290	24	5	FARMER				1	136	G2	P1			2004-08-28	2004-08-28	1	SVD	1	2		1										2.9
8	2004	4291	30	1	HOUSE WIFE				1	115	G4	P3			2004-08-28	2004-09-07	2	CS	1	1		1										2
8	2004	4284	40	1	HOUSE WIFE				1	136	G3	P2			2004-08-27	2004-08-29	1	SVD	1	1		1										2.8
8	2004	4293	23						2	138	G3	P2			2004-08-28	2004-08-29	1	SVD	2	1	1	1										1.4	1.6
8	2004	4297	25	1	HOUSE WIFE				2		G4	P3		38	2004-08-29	2004-09-07	2	CS	2	2	2	2										2.6	2.8
8	2004	4295	28	1	HOUSE WIFE				2	124	G3	P2		36	2004-08-29	2004-08-29	1	SVD	1	1		1										3.2
8	2004	4296	26	1	HOUSE WIFE				2	134	G2	P1			2004-08-29	2004-08-29	2	CS	1	1		1										3.9
8	2004	4299	24	1	HOUSE WIFE				2		G3	P2			2004-08-30	2004-08-30	1	SVD	1	1		1										3.2
8	2004	4300	27	1	HOUSE WIFE				2	133	G1	P0			2004-08-30	2004-08-30	1	SVD	2	1	2	1										2.7	1.8
8	2004	4301	30	6	FARMER				2	136	G2	P1			2004-08-30	2004-08-30	1	SVD	1	1		1										1.8
8	2004	4302	25	3	TEACHER				2	141	G1	P0			2004-08-31	2004-08-31	1	SVD WITH EPIS	1	2		1										3.1
8	2004	4329	29	2	TRADER				2	128	G4	P3			2004-08-31	2004-09-09	2	CS	1	2		1										3
8	2004	4239	33	2	TRADER				2	134	G2	P1			2004-08-31	2004-09-01	1	SVD	1	1		1										3.2
8	2004	4330	24	1	HOUSE WIFE				2	130	G1	P0		38	2004-08-31	2004-09-09	2	CS	1	1		1										2.9
9	2004	4363	19	2	TRADER				2	130	G1	P0		36	2004-09-01	2004-09-01	1	SVD	1	2		1										2.6
9	2004	4368	30	2	TRADER				1	136	G5	P4		36	2004-09-01	2004-09-02	1	SVD	1	2		1										2.7
9	2004	4297/01	18	1	HOUSE WIFE				2	138	G1	P0		36	2004-09-01	2004-09-02	1	SVD	1	2		1										2.7
9	2004	4366	17	1	HOUSE WIFE				2		G2	P1		28	2004-09-01	2004-09-21	1	SVD	1	2		2										2
9	2004	4397	27	1	HOUSE WIFE				2	138	G1	P0		36	2004-09-02	2004-09-04	1	SVD	1	2		1										3.7
9	2004	4286	37	6	FARMER				2	136	G6	P5		36	2004-09-02	2004-09-03	1	SVD	1	1		1										3.4
9	2004	4400	20	1	HOUSE WIFE				2	136	G1	P0		36	2004-09-02	2004-09-04	1	SVD	1	2		1										2.8
9	2004	4401	22	1	HOUSE WIFE				2	128	G1	P0		36	2004-09-03	2004-09-04	1	SVD	1	1		1										2.7
9	2004	4398	35	2	TRADER				2	137	G5	P4		36	2004-09-04	2004-09-12	2	CS	2	1	1	1										3.2	2.5
9	2004	4402	34	1	HOUSE WIFE				1		G5	P4		36	2004-09-03		1	SVD	1	1		2										2.5
9	2004	4403	20	2	TRADER				2	136	G1	P0		36	2004-09-03	2004-09-04	1	SVD	1	2		1										3.2
9	2004	4404	33	1	HOUSE WIFE				1	138	G7	P6		36	2004-09-03	2004-09-04	1	SVD	1	1		1										3.2
9	2004	4408	30	1	HOUSE WIFE				1	120	G4	P3		38	2004-09-04	2004-09-05	1	SVD	1	2		1										3.6
9	2004	4409	29	2	TRADER				1	136	G3	P3		36	2004-09-04	2004-09-05	1	SVD	1	2		1										2.9
9	2004	4410	24	1	HOUSE WIFE				2	136	G1	P0		36	2004-09-04	2004-09-05	1	AUG SVD	1	1		1										3.3
9	2004	4413	27	1	HOUSE WIFE				1	135	G4	P3		36	2004-09-04	2004-09-05	1	SVD	1	1		1										3.9
9	2004	4414	21	6	STUDENT				2	124	G1	P0		38	2004-09-04		2	CS	2	1	2	1										2.4	2.3
9	2004	4399	23	2	TRADER				2		G2	P2	1	30	2004-09-05	2004-09-09	1	SVD	1	2		1										1.6
9	2004	4416	35	2	TRADER				2	136	G5	P4		36	2004-09-05	2004-09-06	1	SVD	1	2		1										3.2
9	2004	4406	18	2	HAIR DRESSER				2		G1	P0		33	2004-09-04	2004-09-06	1	EPIS SVD	1	1		3										2.9
9	2004	4417	22	1	HOUSE WIFE				1	136	G1	P0		36	2004-09-05	2004-09-06	1	EPIS SVD	1	1		1										2.3
9	2004	4416/01	20	1	HOUSE WIFE					134	G1	P0		36	2004-09-05	2004-09-06	1	EPIS SVD	1	1		1										2.7
9	2004	4418	18	1	HOUSE WIFE				2	132	G1	P0		36	2004-09-05	2004-09-06	1	SVD	1	1		1										2.7
9	2004	4407	28	2	HAIR DRESSER				2	140	G3	P2		36	2004-06-05	2004-09-06	1	SVD	1	2		1										2.7
9	2004	4474	26	2	TRADER				2	130	G1	P0		36	2004-09-06		1	SVD EPIS	1	2		1										2.3
9	2004	4475	30	2	TRADER				1	136	G4	P3		36	2004-09-06		1	SVD	1	1		1										3.2
9	2004	4419	29	2	TRADER				2	136	G1	P0		36	2004-09-05	2004-09-08	1	SVD AUG	1	1		1										2.7
9	2004	4516	24	2	TRADER				2		G2	P1		36	2004-09-09	2004-09-09	1	SVD	1	2		1										2.3
9	2004	4517	22	2	BAKER						G2	P1		36	2004-09-09	2004-09-09	1	SVD BBA	1	2		1										3.2
9	2004	4518	24	2	TRADER				2	136	G3	P2		36	2004-09-09	2004-09-09	1	SVD	1	2		1										2.7
9	2004	4521	30	2	TRADER				2	136	G2	P1	1	36	2004-09-10	2004-09-10	1	SVD	1	2		1										2.6
9	2004	4522	23	2	TRADER					140	G1	P0		36	2004-09-10	2004-09-11	1	SVD EPIS	1	1		1										3
9	2004	4526	23	1	HOUSE WIFE					140	G1	P0		36	2004-09-10	2004-09-11	1	SVD	1	1		1										3.6
9	2004	4523	25	4	FIRE SERVICE OFFICER				2	138	G1	P0		38	2004-09-10	2004-09-11	1	SVD AUG	1	2		1										3.2
9	2004	4473	21	5	FARMER				2	132	G1	P0		32	2004-09-08	2004-09-12	1	SVD	1	1		1										1.8
9	2004	4527	18	1	HOUSE WIFE				2	138	G1	P0		36	2004-09-11	2004-09-12	1	SVD EPIS	1	1		1										3.2
9	2004	4528	27	2	TRADER				2	142	G3	P2		36	2004-09-11	2004-09-12	1	SVD	1	2		1										3.2
9	2004	4530	22	6	COMMUNITY VOLUNTEER				2		G1	P0		32	2004-09-11	2004-09-13	1	SVD	1	1		3										2.4
9	2004	4471	22	2	SEEMSTRESS				2	140	G1	P0		36	2004-09-11	2004-09-12	1	EPIS SVD	1	2		1										2.5
9	2004	4532	25	2	TRADER				2	142	G2	P0		38	2004-09-12		1	SVD	2	1	2	1										1.5	1
9	2004	4534	40	5	FARMER				1	133	G6	P5		36	2004-09-12	2004-09-13	1	SVD	1	2		1										3.3
9	2004	4599/01	20	1	HOUSE WIFE				2	120	G3	P2		36	2004-09-13	2004-09-14	1	SVD	1	1		1										2.9
9	2004	4533	20	5	FARMER				2	102	G1	P0		36	2004-09-13		2	CS	1	2		1										2.1
9	2005	4601/01	32	2	TRADER				2	138	G4	P3		36	2004-09-13	2004-09-14	1	SVD	1	2		1										3.2
9	2004	4603	44	1	HOUSE WIFE				2		G8	P7		20	2004-09-13	2004-09-14	1	SVD	1	1		1										1
9	2004	4463	29	1	HOUSE WIFE				1	132	G2	P1		36	2004-09-14	2004-09-14	1	SVD EPIS	1	2		1										2.7
9	2004	4606	20	1	HOUSE WIFE				2		G2	P1		36	2004-09-14	2004-09-14	1	SVD BBA	1	1		1										3.6
9	2004	4520	30	1	HOUSE WIFE				1		G5	P4		36	2004-09-14		1	SVD	1	1		1										2.2
9	2004	4598/01	18	1	HOUSE WIFE				2	134	G1	P0		38	2004-09-13	2004-09-15	1	SVD EPIS	1	1		1										2.8
9	2004	4608	36	1	HOUSE WIFE				1	120	G4	P3		36	2004-09-14	2004-09-15	1	SVD	1	1		1										3.2
9	2004	4607	27	2	TRADER				2	130	G2	P1		36	2004-09-15	2004-09-15	1	SVD	1	1		1										3.2
9	2004	4609	33	2	TRADER				2	150	G2	P1		36	2004-09-15	2004-09-16	1	SVD	1	1		1										3.2
9	2004	4610	30	1	HOUSE WIFE				1	140	G4	P3		36	2004-09-15		1	SVD				1										3.5
9	2004	4601/09	25	1	HOUSE WIFE				2	140	G2	P1		36	2004-09-15	2004-09-16	1	SVD	1	1		1										2.7
9	2004	4697	23	2	TRADER				2	140	G3	P2		36	2004-09-16	2004-09-16	1	SVD	1	2		1										3
9	2004	4524	20	2	TRADER				2	120	G1	P0		36	2004-09-15		2	CS	1	1		1										3.3
9	2004	4617	39	5	FARMER				2	166	G4	P3		36	2004-09-16		1	SVD	1	2		1										2.3
9	2004	4677	29	2	TRADER				1	128	G4	P3		36	2004-09-17		1	SVD	1	2		1
9	2004	4681	28	2	TRADER				1	128	G3	P2		36	2004-09-18		1	SVD	1	2		1										3.3
9	2004	4679	22	2	SEEMSTRESS				2	136	G2	P1	1	36	2004-09-18		1	EPIS SVD	1	2		1										2.5
9	2004	4680	32	2	TRADER				2	137	G3	P2		36	2004-09-18		1	SVD	1	2		1										2.7
9	2004	4684	18	1	HOUSE WIFE				2	138	G1	P0		36	2004-09-19		1	SVD EPPIS	1	2		1										2.7
9	2004	4688	19	5	FARMER				2	136	G1	P0		36	2004-09-19		1	EPIS SVD	1	2		1										2
9	2004	4687	24	1	HOUSE WIFE				2	134	G1	P0		36	2004-09-19	2004-09-20	1	SVD EPIS	1	1		1										2.5
9	2004	4685	26	2	SEEMSTRESS				2	134	G3	P2		36	2004-09-19	2004-09-20	3	VACUUM	1	2		1										2.9
9	2004	4682	22	2	TRADER				2	136	G2	P1		36	2004-09-19	2004-09-20	1	SVD	1	2		1										3.5
9	2004	4686	25	6	STUDENT				2	140	G1	P0		37	2004-09-19	2004-09-20	1	SVD EPIS				1										3.3
9	2004	4683	22	2	HAIRDRESSER				2	120	G1	P0		38	2004-09-20	2004-09-20	1	SVD	1	1		1										2.9
9	2004	4691	27	2	SEAMSTRESS				2	130	G3	P2		36	2004-09-20	2004-09-20	1	SVD EPIS	1	1		1										2.7
9	2004	4696	30	1	HOUSE WIFE				1	132	G6	P5			2004-09-20	2004-09-20	1	SVD	1	2		1										3.6
9	2004	4695	27						2	132	G2	P1		36	2004-09-21				1	2		1										2.8
9	2004	4602	24	1	HOUSE WIFE				2	138	G1	P0		36	2004-09-20		1	SVD	1	2		1										2.3
9	2004	4710	23	1	HOUSE WIFE				2	129	G2	P1		38	2004-09-20		1	SVD	1	2		1										2.6
9	2004	4705	20	1	HOUSE WIFE				2	130	G1	P0		36	2004-09-21		1	SVD	1	2		1										2.8
9	2004	4706	27	1	HOUSE WIFE				2	120	G3	P2		36	2004-09-21		1	SVD	1	1		1										2.7
9	2004	4694	25	1	HOUSE WIFE				2	126	G4	P3		36	2004-09-21		1	SVD	1			1										2.7
9	2004	4707	27	1	HOUSE WIFE				2	120	G3	P2		36	2004-09-21		1	SVD	1	2		1										2.9
9	2004	4709	34	2	TRADER				2	130	G5	P4		36	2004-09-21		1	SVD	1	2		1										2.7
9	2004	4708	18	2	TRADER				2	129	G1	P0		36	2004-09-22		1	SVD	1	2		1										2.8
9	2004	4693	22	1	HOUSE WIFE				2		G1	P0		36	2004-09-22		1	SVD	1	2		3										2.9
9	2004	4711	20	1	HOUSE WIFE				2	136	G1	P0		36	2004-09-22		1	SVD EPIS														2.9
9	2004	4712	18	6	STUDENT				2	136	G1	P0		36	2004-09-22		1	EPIS SVD	1			1										2.9
9	2004	4727	18	1	HOUSE WIFE				2	134	G2	P1		36	2004-09-23		1		1	2		1										3.2
9	2004	4731	30						2	136	G2	P1		34	2004-09-25	2004-09-25	1	SVD	1	1		1										2.7
9	2004	4730	22	2	TRADER				2	128	G3	P2		36	2004-09-24		1	SVD	1	1		1										3.2
9	2004	4155	17	1	HOUSE WIFE				2	130	G1	P0		36	2004-09-25		1	SVD	1	1		1										3
9	2004	4734	23	2	TRADER				2	136	G2	P1		38	2004-09-25		1	SVD	1	1		1										3.6
9	2004	4732	18	2	TRADER				2	132	G1	P0		36	2004-09-25		2	CS	1	1		1										2.7
9	2004	4733	23	2	TRADER				2	130	G3	P2	1	36	2004-09-25		1	SVD	1	2		1										3.2
9	2004	4689	19	1	HOUSE WIFE				2	130	G1	P0		36	2004-09-26		3	VACUUM	1	1		1										2.8
9	2004	4736	29	2	TRADER				2	136	G5	P4		36	2004-09-26		1	SVD	1	2		1										3.2
9	2004	4750	20	1	HOUSE WIFE				2	132	G1	P0		38	2004-09-27		1	SVD EPIS	1	1		1										3.2
9	2004	4751	26	1	HOUSE WIFE				2	138	G4	P3		42	2004-09-27		1	SVD	2	1	2	1										2.7	3
9	2004	4752	40	2	TRADER				2	136	G5	P4		36	2004-09-27		1	SVD	1	1		1										2.8
9	2004	4754	26	2	TRADER					130	G2	P1		28	2004-09-28		1	SVD	2	2	2	1										1.8	0.9
9	2004	4755	30	1	HOUSE WIFE						G5	P4		36	2004-09-28	2004-09-28	1	SVD	1	2		1										2.7
9	2004	4757	25	1	HOUSE WIFE						G2	P1		38	2004-09-29	2004-09-29	1	SVD	1	2		1										3.2
10	2004	4763	29	1	HOUSE WIFE						G2	P1		36	2004-10-02	2004-10-02	1	SVD	1	1		1										2.7
10	2004	4767	18	1	HOUSE WIFE						G2	P1		36	2004-10-03	2004-10-03	1	SVD	1	2		1										3.1
10	2004	4766	37	1	HOUSE WIFE						G4	P3		36	2004-10-03	2004-10-12	2	CS	1	1		1										3.4
10	2004	4769	19	1	HOUSE WIFE						G1	P0		36	2004-10-03	2004-10-12	2	CS	1	1		1										3
10	2004	4770	34	2	SEAMSTRESS						G4	P3		36		2004-11-04	1	SVD	1	1		1									3	3.7
10	2004	4774	24	2	SEAMSTRESS				2	136	G2	P1		36	2004-10-04	2004-10-05	1	SVD	1	2		1										2.5
10	2004	4828	25	1	HOUSE WIFE				1	137	G3	P2		36	2004-10-05	2004-10-06	3	VACUUM	1	1		1										3.4
10	2004	4829	23	1	HOUSE WIFE				2	138	G2	P1		38	2004-10-05	2004-10-14	2	CS	1	1		1										3.6
10	2004	4830	26	6	NURSERY ATTENDANT				2	138	G1	P0		36	2004-10-05	2004-10-06	1	SVD	1	2		1									2	3.3
10	2004	4775	26	2	TRADER				1	136	G2	P1		36	2004-10-05	2004-10-06	1	SVD	1	2		1									2	2.9
10	2004	4833	36	2	TRADER				2	140	G6	P5		36	2004-10-06	2004-10-07	1	SVD	1	2		1										2.7
10	2004	4837	30	1	HOUSE WIFE				2	136	G3	P2		36	2004-10-06	2004-10-07	1	SVD	1	1		1									3	2.7
10	2004	4836	20	1	HOUSE WIFE				2	138	G1	P0		36	2004-10-06	2004-10-07	1	SVD	1	1		1										2.7
10	2004	4834/04	24	3	TEACHER				2	146	G1	P0		36	2004-10-06	2004-10-07	1	SVD	1	1		1									2	2.7
10	2004	4838	28	2	TRADER				2	136	G3	P2		36	2004-10-06	2004-10-07	1	SVD	1	1		1									2	2.9
10	2004	4835	37	1	HOUSE WIFE				2	137	G6	P5		36	2004-10-06	2004-10-07	1	SVD	1	2		1										2.7
10	2004	4773	21						2	0	G4	P3			2004-10-06	2004-10-07	1	SVD	1	1		3										2.6
10	2004	4771	24	1	HOUSE WIFE				2	136	G2	P1		36	2004-10-07	2004-10-07	1	SVD	1	2		1										2.7
10	2004	4832/04	22	1	HOUSE WIFE				2	140	G1	P0		36	2004-10-07	2004-10-08	1	SVD	1	1		1										2.9
10	2004	4877	20	1	HOUSE WIFE				2	128	G1	P0		36	2004-10-08	2004-10-09	1	SVD	1	2		1										2.3
10	2004	4831	25	1	HOUSE WIFE				1	130	G4	P3		36	2004-10-08	2004-10-17	2	CS	1	1		1										3.3
10	2004	4879	25	2	TRADER				2	138	G2	P1		38	2004-10-08	2004-10-09	1	SVD	1	2		1										3.2
10	2004	4882	23						2	140	G1	P0		38	2004-10-08	2004-10-09	1	SVD	1	1		1										3.2
10	2004	4881	27	2	TRADER				2	138	G1	P0		36	2004-10-08	2004-10-09	1	SVD	1	1		1
10	2004	4883	25	2	SEAMSTRESS				2	142	G1	P0		36	2004-10-09	2004-10-10	1	SVD	1	1		1
10	2004	4875	19	2	SEAMSTRESS				2	138	G1	P0		36	2004-10-07	2004-10-18	2	CS	1	2		1
10	2004	4889	38	1	HOUSE WIFE				2	120	G4	P3		36	2004-10-09	2004-10-10	1	SVD	1	2		1
10	2004	4887	27	1	HOUSE WIFE				2	130	G3	P2		36	2004-10-09	2004-10-10	3	VACUUM	1	1		1
10	2004	4885	23	6	STUDENT				2	128	G1	P0		36	2004-10-09	2004-10-10	1	SVD	1	1		1									3
10	2004	4886	20	1	HOUSE WIFE				2	128	G1	P0		36	2004-10-09	2004-10-10	3	VACUUM	1	1		1										3
10	2004	4884	25	2	TRADER				2	118	G2	P0		36	2004-10-09	2004-10-10	1	SVD	1	1		1									3	3
10	2004	4893	18	1	HOUSE WIFE				2	122	G1	P0		36	2004-10-10	2004-10-10	1	SVD	1	1		1									3	2.7
10	2004	4892	34	2	TRADER				2	126	G5	P4		44	2004-10-10	2004-10-11	1	SVD	2	1	1	1										2.6	2.4
10	2004	4910	20						2	140	G1	P0		36	2004-10-11	2004-10-12	1	SVD	1	1		1										2.5
10	2004	4935	28	1	HOUSE WIFE				2	136	G2	P1		36	2004-10-12	2004-10-12	1	SVD	1	2		1										2.9
10	2004	4937	26	2	TRADER				2	136	G1	P0		36	2004-10-12	2004-10-13	1	SVD	1	2		1										2.7
10	2004	4936	30	1	HOUSE WIFE				2	130	G4	P3		39	2004-10-12	2004-10-13	1	SVD	1	1		1										2.3
10	2004	4940	22	1	HOUSE WIFE				2	138	G2	P0		36	2004-10-12	2004-10-13	1	SVD	1	2		1										2
10	2004	4939	24	2	TRADER				2	136	G3	P2		36	2004-10-13	2004-10-13	1	SVD	1	1		1										2.9
10	2004	4962	27	6	GNS FIELD TECHNICIAN				2	130	G2	P1		42	2004-10-13		2	CS	1	1		1										3.2
10	2004	4968	19	2	TRADER				2	136	G1	P0		36	2004-10-13	2004-10-14	1	SVD	1	2		1										2.5
10	2004	4969	25	2	HAIR DRESSER				2	126	G2	P1		36	2004-10-14	2004-10-14	1	SVD	1	2		1									2	3.2
10	2004	4966	22						2	130	G1	P0		36	2004-10-13	2004-10-15		1SVD	1	1		1										3.2
10	2004	4973	21	2	TRADER				2	132	G1	P0		34	2004-10-14	2004-10-15	1	SVD	1	1		3										0.3
10	2004	5015	24	2	TRADER				2	132	G3	P2		36	2004-10-15	2004-10-15	1	SVD	1	1		1										3.2
10	2004	5016	18	1	HOUSE WIFE				2	128	G1	P0		36	2004-10-15	2004-10-15	1	SVD	1	2		1										2.4
10	2004	5023	20	1	HOUSE WIFE				2	142	G2	P1		37	2007-10-15	2007-10-15	1	SVD	1	1		1										2.7
10	2004	4964	39	2	TRADER					130	G5	P4		36	2004-10-16	2004-10-17	2	CS	1	1		1										2.7
10	2004	4938	21	2	HAIR DRESSER				2		G1	P0		36	2004-10-16	2004-10-17	1	SVD	1	2		1										3.2
10	2004	5055	23	1	HOUSE WIFE				2	140	G2	P1		36	2004-10-18	2004-10-19	1	SVD	1	2		1										2.7
10	2004	5071							2	140	G3	P2		36	2004-10-18	2004-10-19	1	SVD	1	2		1										3.4
10	2004	5058	30	2	WEAVER					128	G3	P2		38	2004-10-18	2004-10-27	2	CS	1	1		1										2.8
10	2004	5060	30	2	TRADER				2	110	G4	P3					1	SVD	1	1		1										0.9
10	2004	5059	21	6	TYPIST				2	134	G1	P0		36	2004-10-18	2004-10-19	1	SVD	1	1		1										3.6
10	2004	4971	26	2	HAIR DRESSER				2	111	G2	P0		34	2004-10-14	2004-10-19	1	SVD	1	1		2										2.1
10	2004	5072	19	1	HOUSE WIFE				2	140	G1	P0		36	2004-10-19	2004-10-20	1	SVD	1	1		1									3	2.8
10	2004	5711	36	1	HOUSE WIFE				1	136	G3	P2		36	2004-10-20	2004-10-21	1	SVD	1			1										2.8
10	2004	5114	33	1	HOUSE WIFE				2	130	G3	P2		36	2004-10-20	2004-10-21	1	SVD	1	1		1										3
10	2004	5112	21						2	129	G2	P1		36	2004-10-20	2004-10-21	1	SVD	1	1		1										1.9
10	2004	5115	17	2	HAIR DRESSER				2	130	G1	P0		36	2004-10-21	2004-10-21	1	SVD	1			1										2.7
10	2004	5116	24	1	HOUSE WIFE				2	145	G3	P2		36	2004-10-21	2004-10-21	1	SVD	1	2		1										2.8
10	2004	5117	20	5	FARMER				2	136	G0	P0		36	2004-10-21	2004-10-22	1	SVD	1	2		1										2.3
10	2004	5118	35	2	140				2	140	G5	P4		36	2004-10-21	2004-10-22	1	SVD	1	2		1										2.5
10	2004	4914	34	3					2	136	G4	P3		36	2004-10-21	1994-10-22	1	SVD	2	1	1	1										2.5	2.6
10	2004	4874	23	6	STUDENT				2	134	G1	P0		36	2004-10-18	2004-10-11	3	VACUUM	1	2		1										2.7
10	2004	5148	30	1	HOUSE WIFE				2	134	G6	P5		34	2004-10-22	2004-10-31	2	CS	1	2		1										2.7
10	2004	5153	22	1	HOUSE WIFE				2	144	G2	P1		36	2004-10-22	2004-10-23	1	SVD	1	1		1									3	3.2
10	2004	5152	25	1	HOUSE WIFE				2	130	G2	P1		36	2004-10-22	2004-10-23	3	VACUUM	1	2		1										3.4
10	2004	5122/04	21	1	HOUSE WIFE				2	136	G1	P0		36	2004-10-22	2004-10-22	3	VACUUM	1	1		1										2.7
10	2004	5147	22	1	HOUSE WIFE				2	136	G1	P0		36	2004-10-22	2004-10-22	1	SVD	1	2		1										2.7
10	2004	5119/04	40	1	HOUSE WIFE					146	G7	P6		36	2004-10-21	2004-10-23	1	SVD	1	2		1										2.3
10	2004	51551	26	2	SEAMSTRESS					134	G2	P1		36	2004-10-23	2004-10-24	1	SVD	1	2		1									3	3.2
10	2004	5187	23	1	HOUSE WIFE				2	132	G1	P0		34	2004-10-25	2004-10-25	1	SVD	1	1		1										2.7
10	2004	5200/04	36	5	FARMER				2	104	G5	P4		36	2004-10-26	2004-10-26	1	SVD	1	1		1										3.2
10	2004	5201	26	2	TRADER				2	136	G2	P1		36	2004-10-26	2004-10-26	1	SVD	1	1		1										2.9
10	2004	5204/04	27	1	HOUSE WIFE				2	136	G2	P1		36	2004-10-26	2004-10-26	1	SVD	1		1	1										3.4
10	2004	5205/04	22	1	HOUSE WIFE				2	140	G1	P0		36	2004-10-26	2004-10-26	1	SVD	1	1		1										2.5
10	2004	5203/04	15	1	HOUSE WIFE				2	127	G1	P0		36	2004-10-26	2004-10-26	1	SVD	1	2		1										2.3
10	2004	5206	20	1	HOUSE WIFE				2	130	G2	P1		36	2004-10-26	2004-10-27	3	VACUUM	1	2		1										2.7
10	2004	5202	25	1	HOUSE WIFE				2	140				38	2004-10-26	2004-11-04	2	CS	1	2		1										4.1
10	2004	5209	23	1	HOUSE WIFE				2	135	G1	P0		37	2004-10-26	2004-10-04	1	SVD	1	2		1										3.4
10	2004	5208	27	3	TEACHER				2	127	G2	P1		36	2004-10-27	2004-10-27	1	SVD	1	1		1										2.7
10	2004	5212	36	1	HOUSE WIFE				2	100	G5	P4		36	2004-10-07	2004-11-07	2	CS	1	2		1										2.9
10	2004	4821	23	6	APPRENTICE				2	127	G3	P2		36	2004-10-26	2004-10-27	1	SVD	1	1		1									2	3.2
10	2004	5223	38	1	HOUSE WIFE				2	148	G6	P5		37	2004-10-27	2004-10-28	1	SVD	1	2		1										2.7
10	2004	5222	31	2	TRADER				2	148	G4	P3		38	2004-10-27	2004-10-28	3	VACUUM	1	1		1										3.5
10	2004	5225	22	2	TRADER				1	136	G1	P0		38	2004-10-27	2004-10-28	3	VACUUM	1	1		1										2.8
10	2004	5224	28	6	SECRETARY				2		G1	P0		36	2004-10-27	2004-10-29	3	VACUUM	1	2		1										3.1
10	2004	4941	29	2	TRADER				2		G3	P2		36	2004-10-28	2004-10-29	1	SVD	1	2		1										2.7
10	2004	5232	28	2	TRADER				2	140	G3	P2		38	2004-10-28	2004-10-29	1	SVD	1	2		1										2.5
10	2004	5228	32	1	HOUSE WIFE				1	128	G2	P1		36	2004-10-28	2004-10-29	1	SVD	1	1		1										2.6
10	2004	5233	23	2	HAIRDRESSER				2	148	G1	P0		38	2004-10-28	2004-10-29	1	SVD	1	1		1										3.1
10	2004	5113	25	1	HOUSE WIFE				2	130	G2	P1		38	2004-10-28	2004-10-30	1	SVD	1	1		1										3.6
10	2004	5281	28	2	TRADER				1	133	G3	P2		37	2004-10-29	2004-10-29	1	SVD	1	2		1									3	2.7
10	2004	5282	27	2	TRADER				2	136	G3	P2		36	2004-10-29	2004-10-30	1	SVD	1	1		1										2.7
10	2004	5283/01	20	1	HOUSE WIFE				1	140	G1	P0		36	2004-10-29	2004-10-30	1	SVD	1	1		1									3
10	2004	5284/01	29	1	HOUSE WIFE				2	136	G3	P2		36	2004-10-29	2004-10-30	1	SVD	1	1		1										3.6
10	2004	5285	25	2	TRADER				2	140	G4	P3		34	2004-10-29	2004-10-30	1	SVD	1	2		1										3.1
10	2004	5287	24	1	HOUSE WIFE				2	132	G2	P1		36	2004-10-30	2004-10-30	1	SVD	1	1		1										3
10	2004	5289	19	1	HOUSE WIFE				2	136	G1	P0		36	2004-10-30	2004-10-30	1	SVD	1	2		1										2.7
10	2004	5288	23	1	HOUSE WIFE				2	138	G1	P0		36	2004-10-30	2004-10-31	1	SVD	1	1		1										3.6
10	2004	5290	32	1	HOUSE WIFE				2	138	G2	P1		36	2004-10-30	2004-10-31	1	SVD	1	2		1										3.2
10	2004	5291	30	1	HOUSE WIFE				2		G1	P0		36	2004-10-30	2004-11-01	2	CS	1	1		1										2.6
10	2004	5292	35	5	FARMER				2	130	G5	P4		36	2004-10-31	2004-10-31	2	CS	1	1		1										3.2
11	2004	5298	26	1	HOUSE WIFE				2	140	G3	P2			2004-11-02	2004-11-04	1	SVD	1	1		1										3
11	2004	5296	26	2	134				2	134	G3	P2			2004-11-01	2004-11-04	1	SVD	1	1		1									2	3.5
11	2004	5297	20	1	HOUSE WIFE				2	142	G1	P0			2004-11-01		2	CS	1	2		1										2.4
11	2004	5300	27	2	TRADER				2	130	G4	P3			2004-11-02	2004-11-03	1	SVD	1	2		1										3.3
11	2004	4472	27	2	HAIR DRESSER				2	130	G2	P1			2004-11-02	2004-11-03	1	SVD	1	2		1									2	2.8
11	2004	5329/04	25	2	TRADER				2	130	G3	P2		36	2004-11-03	2004-11-03	1	SVD	1	1		1										3.2
11	2004	5330	26	2	SEEMSTRESS				2	128	G2	P1		36	2004-11-03	2004-11-03	1	SVD	1	1		1										2.8
11	2004	5327	24	1	HOUSE WIFE				2	120	G3	P2		38	2004-11-02		1	CS	1	2		1										2.7
11	2004	5331	19	1	HOUSE WIFE				2	132	G2	P1		37	2004-11-03	2004-11-04	1	SVD	1	2		1										2.7
11	2004	5351	35	1	HOUSE WIFE				1	136	G3	P2		36	2004-11-04	2004-11-05	1	SVD	1	1		1										2.9
11	2004	5354	27	1	HOUSE WIFE				1	138	G4	P3		38	2004-11-04	2004-11-05	1	SVD	1	2		1										2.5
11	2004	5355	40	2	TRADER				2	128	G4	P3		38	2004-11-04	2004-11-05	1	SVD	1	2		1										3.4
11	2004	5350	18	2	TRADER				2	138	G1	P0		36	2004-11-04	2004-11-05	1	SVD	1	2		1										2.7
11	5352	5352	25	2	TRADER				2	140	G4	P3		38	2004-11-04	2004-11-05	1	SVD	1	2		1										3.6
11	2004	5390	23	2	TRADER				2	138	G4	P3		36	2004-11-05	2004-11-05	1	SVD	1	2		1										2.6
11	2004	5391/01	24	1	HOUSE WIFE				1		G4	P3		34	2004-11-05	2004-11-05	1	SVD	1	1		3										2.3
11	2004	5357	36	1	HOUSE WIFE				1	140	G4	P3		38	2004-11-04		2	CS	1	1		1										3.2
11	2004	5393	35	1	HOUSE WIFE				1	132	G7	P6		38	2004-11-05	2004-11-06	1	SVD	1	1		1										3.5
11	2004	5394/01	31	1	HOUSE WIFE				2	130	G3	P2		36	2004-11-06	2004-11-07	1	SVD	1	2		1										2.7
11	2004	5397	30	1	HOUSE WIFE				2	136	G5	P4		36	2004-11-06	2004-11-07	1	SVD	1	1		1										2.8
11	2004	5395/01	47	1	HOUSE WIFE				1		G3	P2		26	2004-11-06	2004-11-07	1	SVD	1			3										1.9
11	2004	5399	35	2	TRADER				2		G4	P3		38	2004-11-06	2004-11-08	1	SVD	1	2		1										2.7
11	2004	5402	18	1	HOUSE WIFE				2	140	G2	P1		36	2004-11-07	2004-11-07	1	SVD	1	1		1										2.6
11	2004	5401	16	1	HOUSE WIFE						G1	P0		36	2004-11-07	2004-11-07	1	SVD	1	1		1									3	2.9
11	2004	5404	28	2	TRADER						G3	P2		34	2004-11-04	2004-11-08	1	SVD	1	2		1										2.7
11	2004	5399/01	31	2	TRADER						G3	P2		7	2004-11-07	2004-11-08	1	SVD	1	2		1										2.4
11	2004	5400	25	2	TRADER						G1	P0		36	2004-11-08	2004-11-11	2	CS	1	1		1										3.3
11	2004	5413/01	16								G1	P0		36	2004-11-08	2004-11-09	3	VACUUM	1	1		1										3.4
11	2004	5226	22	2	SEAMSTRESS						G2	P1		36	2004-11-09	2004-11-09	1	SVD	1	1		1										2.7
11	2004	5412/01	30	5	FARMER				2		G3	P2		24	2004-11-09	2004-11-10	1	SVD	2	1	2	2										1	0.9
11	2004	5429	25	2	TRADER				1	122	G2	P1		36	2004-11-09	2004-11-10	1	SVD	1	1		1										2.7
11	2004	5433	23	2	HAIR DRESSER				2	138	G1	P0		36	2004-11-09	2004-11-10	1	SVD	1	2		1									3	2.7
11	2004	5432	27	4	TEACHER				2	130	G1	P0		36	2004-11-10	2004-11-10	1	SVD	1	1		1									3	2.7
11	2004	5442	28	1	HOUSE WIFE				2	134	G2	P1		36	2004-11-10	2004-11-10	1	SVD	1	1		1									2	3.6
11	2004	5431	24	2	SEAMSTRESS				2	142	G1	P0		38	2004-11-10	2004-11-11	1	SVD	1	2		1									3	2.4
11	2004	5444	30	2	TRADER				2	136	G4	P3		36	2004-11-10	2004-11-11	1	SVD	1	1		1										2.7
11	2004	5446	25	2	TRADER				2	130	G3	P2	1	38	2004-11-10	2004-11-11	1	SVD	1	1		2										2.8
11	2004	5507/01	35	1	HOUSE WIFE				2	128	G4	P3		36	2004-11-11	2004-11-12	1	SVD	1	1		1										2.7
11	2004	5511/04		1	HOUSE WIFE				2	142	G2	P1		38	2004-11-12	2004-11-13	1	SVD	1	2		1									3	3
11	2004	4888	39	2	TRADER				2	138	G6	P5		39	2004-11-13	2004-11-14	1	SVD	1	2		1										2.8
11	2004	5513	32	1	HOUSE WIFE				2	142	G3	P2			2004-11-13	2004-11-14	1	SVD	1	1		1										3.6
11	2004	5510	24	1	HOUSE WIFE						G1	P0		18	2004-11-12	2004-11-14	1	SVD				3										2.5
11	2004	5515/04	23	1	HOUSE WIFE				2	126	G2	P1		38	2004-11-14	2004-11-14	1	SVD	1	2		1										3.2
11	2004	5514	25	1	HOUSE WIFE				2	134	G1	P0		34	2004-11-14	2004-11-15	1	SVD	1	1		1									3	3.3
11	2004	5518/11	21	1	HOUSE WIFE				2	128	G4	P3		36	2004-11-14	2004-11-15	1	SVD	1	1		1										3
11	2004	5519	24	1	HOUSE WIFE				2	100	G3	P2		38	2004-11-14	2004-11-15	1	SVD	1	1		1										2.6
11	2004	5520/11	23	2	TRADER				2	140	G1	P0		38	2004-11-15	2004-11-15	1	SVD	1	2		1										3
11	2004	5521	21	2	HAIR DRESSER				1	130	G1	P0		38	2004-11-15	2004-11-16	1	SVD	1	1		1										3.4
11	2004	5523	20	1	HOUSE WIFE				1	136	G3	P2		36	2004-11-15	2004-11-16	1	SVD	1	1		1										3.3
11	2004	5528	25	2	TRADER				2	126	G2	P1		36	2004-11-16	2004-11-17	1	SVD	1	2		1										2.9
11	2004	5522	25	6	STUDENT				2	134	G1	P0		38	2004-11-16	2004-11-17	1	SVD	1	2		1										2.6
11	2004	5531	30	1	HOUSE WIFE				1	140	G5	P4		39	2004-11-16	2004-11-17	1	SVD	1	2		1									2	2.7
11	2004	5527	35	2	TRADER				2	136	G4	P3		36	2004-11-16	2004-11-26	2	CS	1	2		1										3.4
11	2004	5526	21	1	HOUSE WIFE				2	138	G1	P0		36	2004-11-16	2004-11-25	1	CS	1	1		1										2.8
11	2004	5542	22	2	SEAMSTRESS				2	144	G1	P0		36	2004-11-17	2004-11-18	1	SVD	1	2		1										2.9
11	2004	5543	28	1	HOUSE WIFE				1	136	G4	P3		36	2004-11-17	2004-11-18	1	SVD	1	2		1										2.8
11	2004	5544	30	2	TRADER				2	140	G1	P0		34	2004-11-17	2004-11-18	1	SVD	1	1		1										2.3
11	2004	5545		1	HOUSE WIFE									36	2004-11-17	2004-11-26	2	CS	1	1		1										2.4
11	2004	5530		2	TRADER				2	136	G1	P0		36	2004-11-16	2004-11-18	1	SVD	1	1		1									3	2.3
11	2004	5563	22	1	HOUSE WIFE				1	130	G1	P0		38	2004-11-18	2004-11-19	1	SVD	1	2		1									3	2.8
11	2004	4891	22	1	HOUSE WIFE				2		G2	P1		38	2004-11-18	2004-11-19	1	SVD	1	1		3										2.3
11	2004	5587	18	1	HOUSE WIFE				2		G1	P0		36	2004-11-19	2004-11-22	1	SVD	1	2		2										2.5
11	2004	5585	40	1	HOUSE WIFE				2	132	G6	P5		39	2004-11-19	2004-11-28	2	CS	1	1		1										4.4
11	2004	4876	19	1	HOUSE WIFE				2	142	G1	P0		36	2004-11-19	2004-11-28	2	CS	1	1		1										3
11	2004	5588	29	1	HOUSE WIFE					150	G3	P2		36	2004-11-20	2004-11-29	2	CS	1	1		1										3.5
11	2004	4880	22	1	HOUSE WIFE						G1	P0		36	2004-11-20	2004-11-29	2	CS	1	1		1										2.7
11	2004	5590	18								G1	P0		36	2004-11-21	2004-11-21	1	SVD	1	2		1										3
11	2004	5591	19	6	STUDENT						G1	P0		33	2004-11-21	2004-11-22	1	VACUUM	1	1		1										3.7
11	2004	5593	30	1	TRADER						G3	P2		32	2004-11-21	2004-11-22	1	SVD	1	1		1										2.7
11	2004	5586	36	2	TRADER						G7	P6		36	2004-11-21	2004-11-30	2	CS	1	2		1										2.9
11	2004	5656	19	1	HOUSE WIFE						G1	P0		34	2004-11-23	2004-11-23	1	SVD	1	2		1									3	1.8
11	2004	5445/11	20	1	HOUSE WIFE						G1	P0		38	2004-11-23	2004-11-24	1	SVD	1	1		1										2.1
11	2004	5659	22	2	TRADER				2	132	G2	P1		36	2004-11-23	2004-11-24	1	SVD	1	1		1										2.9
11	2004	5662	26	2	TRADER				2	130	G2	P1		36	2004-11-24	2004-12-03	2	CS	1	2		1										3.2
11	2004	5660	38	2	TRADER				1	130	G8	P7		36	2004-11-24	2004-11-25	1	SVD	1	2		1									3	3
11	2004	5512	25	1	HOUSE WIFE				2	134	G3	P2	1	36	2004-11-25	2004-11-25	1	SVD	1	1		1									3	3.2
11	2004	5657	22	2	TRADER				2	132	G2	P1		36	2004-11-25	2004-11-25	1	SVD	1	2		1										4.1
11	2004	5667	27	1	HOUSE WIFE				2	123	G2	P1		36	2004-11-25	2004-11-26	1	SVD	1	1		1									2	3.3
11	2004	5666	26	1	HOUSE WIFE				2	138	G1	P0		36	2004-11-25	2004-11-26	1	SVD	1	1		1									3	2.5
11	2004	5687	25	1	HOUSE WIFE				2	128	G3	P2		38	2004-11-26	2004-11-26	1	SVD	1	1		1										2.7
11	2004	5691	23	2	TRADER				2	134	G3	P2		36	2004-11-26	2004-11-27	1	SVD	1	1		1										3.2
11	2004	5694/11	23	1	HOUSE WIFE				2	140	G2	P1		34	2004-11-26	2004-11-27	1	SVD	1	2		1										3.1
11	2004	5689/11	37	1	HOUSE WIFE				1	128	G5	P4		36	2004-11-26	2004-11-28	1	SVD	2	1	1	1										1.8	1.7
11	2004	5695	19	6	STUDENT				2	124	G1	P0		36	2004-11-27	2004-11-27	1	SVD	1	2		1				13	15				3	2.3
11	2004	5688	19	2	HAIR DRESSER				2	128	G1	P0		36	2004-11-26		2	CS	1	2		1		22	15							2.3
11	2004	5698	19	1	HOUSE WIFE				2	134	G1	P0		37	2004-11-27	2004-11-28	1	SVD	1	1		1		11	55							2.8
11	2004	5697	20	1	HOUSE WIFE				2	133	G2	P1		36	2004-11-27	2004-11-28	1	SVD	1	1		1				13	10				3	4
11	2004	5699/04	19	1	HOUSE WIFE				2	130	G1	P0		36	2004-11-27	2004-11-28	1	SVD	1	1		1		23	0						3	2.3
11	2004	5700	17	6	STUDNT				2	142	G1	P0		34	2004-11-28	2004-11-29	1	SVD	1	1		1		11	15						3	2.7
11	2004	5701	23	2	SEAMSTRESS				2	140	G1	P0		37	2004-11-28	2004-11-29	1	SVD	1	1		1		15	15						3	2.8
11	2004	5702/04	32	2	TRADER				1	138	G2	P1		38	2004-11-28		1	SVD	1	1		1		22	0						3	3.2
11	2004	5733	29	5	FARMER				2	136	G3	P2		36	2004-11-29	2004-11-29	1	SVD	1	2		1		1	0							2.9
11	2004	5736	38	1	HOUSE WIFE				2	111	G7	P6		34	2004-11-29	2004-11-30	1	SVD	2	1	1	1		10	32							1.2	1.2
11	2004	5738	22	1	HOUSE WIFE				2	140	G2	P1		36	2004-11-30		2	CS	1	1		1		2	40							2.9
11	2004	5735	30	2	TRADER				1	136	G4	P3		36	2004-11-30		2	CS	1	1		1		15	35							2.7
11	2004	5753	25	1	HOUSE WIFE				2	152	G3	P2		38	2004-11-30	2004-12-01	1	SVD	2	1		1		18	0							3.6
11	2004	5755	24						2	130	G2	P1		36	2004-11-30	2004-12-01	1	SVD	1	2		1		20	20							2.7
11	2004	5756	23	2	SEAMSTRESS				2		G1	P0		36	2004-11-30	2004-12-02	1	SVD	1	1		3		20	50							2.6
12	2004	5744	29	2	TRADER				2	136	G3	P2		36	2004-12-01	2004-12-01	1	SVD	1	1		1		6	4							3.2
11	2004	5750/04	30	1	HOUSE WIFE				2	142	G3	P2		36	2004-12-01	2004-12-02	1	SVD	1	2		1		9	32							2.8
12	2004	5743	32	2	TRADER				1	140	G5	P4		40	2004-12-01		2	CS	2	1	2	1		9	37							2.7	2.3
12	2004	5746	20	1	HOUSE WIFE				2	136	G1	P0		36	2004-12-01	2004-12-02	1	SVD	1	2		1										2.5
12	2004	5747	18	2	TRADER				2	132	G1	P0		36	2004-12-02	2004-12-02	1	SVD	1	2		1		2	35						3	2.9
12	2004	5793	19	1	HOUSE WIFE				2	136	G1	P0		36	2004-12-02	2004-12-03	1	SVD	1	2		1		11	18							2.4
12	2004	5745	39	2	TRADER				2	138	G5	P4		36	2004-12-02	2004-12-03	1	SVD	1	1		1		10	15							3.9
12	2004	5799	28	2	TRADER				2	142	G3	P2		36	2004-12-02	2004-12-03	1	SVD	1	2		1		13	55						3	3.2
12	2004	5791	28	2	TRADER				2	130	G4	P3		36	2004-12-02	2004-12-03	1	SVD	1	2		1		18	0							3.3
12	2004	5790	27	1	HOUSE WIFE				2	126	G3	P2		40	2004-12-03	2004-12-14	2	CS	1	2		1		13	8							3.6
12	2004	5795	28	2	TRADER				2	124	G4	P3		38	2004-12-03	2004-12-04	1	SVD	1	1		1		0	50							3.2
12	2004	5796	20	1	HOUSE WIFE				2	128	G1	P0		38	2004-12-04	2004-12-04	1	SVD	1	1		1		3	40						3	2.7
12	2004	5797	24	2	TRADER				2	138	G2	P0		36	2004-12-04	2004-12-05	1	SVD	1	1		1		8	30							2.7
12	2004	5798							2	122	G2	P1		36	2004-12-04	2004-12-05	1	SVD	1	2		1		9	48							2.8
12	2004	5800	31	6	CASHIER				2	134	G2	P1		38	2004-12-04	2004-12-05	1	SVD	1	1		1		21	55							3.2
12	2004	5799/04	34	1	HOUSE WIFE				1	134	G3	P2		38	2004-12-04	2004-12-05	1	SVD	1	1		1		23	55							2.3
12	2004	5954	36	1	HOUSE WIFE				2	138	G1	P0		36	2004-12-06		1	SVD	1	2		1		13	5							3.5
12	2004	5874	25	2	TRADER				1	132	G4	P3		38	2004-12-07	2004-12-08	3	VACUUM	1	1		1		9	52							3.5
12	2004	5876	25	1	HOUSE WIFE				2	130	G3	P2		36	2004-12-07	2004-12-08	1	SVD	1	2		1		14	5							3.2
12	2004	5872	30	1	HOUSE WIFE				2	138	G5	P4		38	2004-12-07	2004-12-08	1	SVD	2	1	2	2										2.3	2.1
12	2004	5878	24	2	TRADER				2	148	G2	P1		36	2004-12-08	2004-12-08	1	SVD	1	1		1		12	0							3.2
12	2004	1348	17	1	HOUSE WIFE				2	122	G1	P0		36	2004-12-08	2004-12-09	1	SVD	1	2		1		10	48							2.2
12	2004	5793/04	28	1	HOUSE WIFE				2	130	G3	P2		36	2004-12-08	2004-12-17	2	CS	1	1		1		15	5							2.3
12	2004	5856	24	1	HOUSE WIFE				2	136	G2	P1		36	2004-12-08	2004-12-09	1	SVD	1	2		1		18	20							2.8
12	2004	5920	25	2	TRADER				2	152	G2	P1		36	2004-12-09	2004-12-09	1	SVD	1	2		1		5	20							3.2
12	2004	5919	29	1	HOUSE WIFE				2	148	G6	P5			2004-12-09	2004-12-10	1	SVD	1	1		1		9	10						3	3.2
12	2004	5921	21	2	TRADER				2	122	G2	P1		36	2004-12-09	2004-12-10	1	SVD	1	1		1		10	20							3.1
12	2004	5923	25	2	HAIR DRESSER				2		G2	P1		37	2004-12-09	2004-12-10	1	SVD	1	1		1										3.6
12	2004	5924	25	1	HOUSE WIFE				2	134	G4	P3		36	2004-12-09	2004-12-10	1	SVD	1	1		1		15	48							3.2
12	2004	5925	22	2	TRADER				2	134	G2	P1		36	2004-12-09	2004-12-10	1	SVD	1	1		1		19	5							3.2
12	2004	5946/04	18	2	FOOD VENDOR				2	140	G1	P0		36	2004-11-10	2004-12-11	1	SVD	1	1		1		11	5							3.2
12	2004	5947	19	6	STUDENT				2	136	G1	P0		34	2004-12-10	2004-12-11	1	SVD	1	2		1		19	27							3
12	2004	5950	29	1	HOUSE WIFE				2	130				36	2004-12-10	2004-12-11	1	SVD	1	1		1		10	50							2.7
12	2005	5948	22						2	136	G2	P1		38	2004-12-10	2004-12-21	2	CS	1	2		1		2	20							3.2
12	2004	5951	20	1	HOUSE WIFE				2	138	G2	P1		36	2004-12-11	2004-12-12	1	SVD	1	1		1		10	20							3
12	2004	5952	25	1	HOUSE WIFE				1	132	G2	P1		36	2004-12-11	2004-12-12	1	SVD	1	1		1		15	30							2.7
12	2004	4768	24						2	142	G2	P1		38	2004-12-11	2004-12-12	1	SVD	1	2		1		1	50							3.5
12	2004	5953	24	2	TRADER				2	142	G2	P1		38	2004-12-12	2004-12-12	1	SVD	1		1			8	25							3.2
12	2004	5954/04	30	1	HOUSE WIFE				2	136	G4	P3		38	2004-12-12		2	CS/HYSTERECTOMY	1	1		1		7	54							3.5
12	2004	5958	35	1	HOUSE WIFE				2	148	G5	P4		36	2004-12-13	2004-12-13	1	SVD	1	1		1		5	45							3.2
12	2004	5957	18	2	TRADER				2	154	G1	P0		36	2004-12-13	2004-12-14	1	SVD	1	2		1		10	35							2.4
12	2004	5962	25	5	FARMER				2	145	G3	P2		36	2004-12-13	2004-12-14	1	SVD	1	1		1		22	50							3.3
12	2004	6000/04	26	1	HOUSE WIFE				1	137	G5	P4		36	2004-12-14	2004-12-15	1	SVD	1	1		1		21	0							2.7
12	2004	5999	25	2	TRADER				1	127	G4	P3		36	2004-12-15	2004-12-15	1	SVD	1	2		1		12	48							2.9
12	2004	6006	34	5	FARMER					142	G1	P0		36	2004-12-15	2004-12-24	2	CS	1	2		1		12	25							2.5
12	2004	6009	20	1	HOUSE WIFE					128	G1	P0		36	2004-12-15	2004-12-16	1	SVD	1	1		1		15	0							3.2
12	2004	6007	18	1	HOUSE WIFE					134	G1	P0		38	2004-12-15	2004-12-16	1	SVD	1	1		1		16	5						3
12	2004	6010	22	2	HAIR DRESSER				2	142	G1	P0		36	2004-12-16	2004-12-18	3	VACUUM	1	1		1		6	5							2.5
12	2004	6030	17	1	HOUSE WIFE				2	136	G1	P0		36	2004-12-16	2004-12-17	1	SVD	1	2		1		7	0							2.3
12	2004	6031	36	1	HIUSE WIFE				2	160	G6	P5		38	2004-12-16		2	CS	1	2		1		14	50							2.8
12	2004	6022	25	1	HOUSE WIFE				2	130	G3	P2		36	2004-12-16		2	CS	1	1		1		18	0							2.4
12	2004	6033	19	1	HOUSE WIFE				2	130	G1	P0		36	2004-12-16	2004-12-17	1	SVD	1	2		1		19	50							2.7
12	2004	6034	32	1	HOUSE WIFE				1	148	G3	P2		38	2004-12-16	2004-12-17	3	VACUUM	1	1		1		2	15							3
12	2004	6035	17	1	HOUSE WIFE				2	130	G1	P0		36	2004-12-17	2004-12-18	3	VACUUM	1	1		1		16	0							2.7
12	2004	6052	25	1	HOUSE WIFE				2	138	G3	P2		36	2004-12-17	2004-12-26	2	CS	1	1		1		22	40							2.9
12	2004	6054	24	1	HOUSE WIFE				2	138	G1	P0		38	2004-12-08	2004-12-09	1	SVD	1	2		1		17	40							2.7
12	2004	6055	30	2	TRADER				1	134	G3	P2		36	2004-12-18	2004-12-19	1	SVD	1	1		1		8	50							3.6
12	2004	6058	25	2	TRADER					124	G3	P2		38	2004-12-19	2004-12-20	1	SVD	1	1		1		7	30							3.2
12	2004	6057	21	2	SEAMSTTRESS				2	130	G1	P0		38	2004-12-19	2004-12-20	1	SVD	1	1		1									2	3.2
12	2004	6059	34	2	TRADER				1	134	G5	P4	1	36	2004-12-19	2004-12-22	1	SVD	1	1		1		10	44						2	3.2
12	2004	6050	20	1	HOUSE WIFE					130	G1	P0		39	2004-12-19	2004-12-20	2	CS	1	1		1		8	0							3
12	2004	6060	32	2	SEAMSTRESS				2	130	G2	P1		38	2004-12-19	2004-12-20	1	SVD	1	1		1		14	0							2.7
12	2004	6063	20	6	HAIR DRESSING APPRENTICE				2	128	G1	P0		38	2004-12-20	2004-12-21	1	SVD	1	1		1		7	20						3
12	2004	6104	28	1	HOUSE WIFE				1	134	G5	P4		36	2004-12-21	2004-12-22	1	SVD	1	1		1		11	17						3	3.6
12	2004	6106	28						2	112	G3	P2		38	2004-12-22		2	CS	1	1		1		0	13							3.4
12	2004	6107	37	2	TRADER				1	128	G7	P6		36	2004-12-21	2004-12-22	1	SVD	1	1		1		0	10							3.2
12	2004	6126	34	2	TRADER				1	122	G6	P5		32	2004-12-22	2004-12-22	1	SVD				3
12	2004	6129	35	2	HAIR DRESSER				2	128	G3	P2		38	2004-12-22		2	CS	1	2		1		15	35							3.4
12	2004	6130	23	5	FARMER				2	137	G2	P1		36	2004-12-22	2004-12-23	1	SVD	1	1		1		21	40							2.9
12	2004	6131		1	HOUSE IWFE				2	140				36	2004-12-23	2004-12-26	1	SVD	1	2		1		11	25						3	3.5
12	2004	6137	16	6	STUDENT				2	134	G1	P0		38	2004-12-24	2004-12-25	1	SVD	1	1		1		4	5						3	2.7
12	2004	6139	22	2	SEAMSTRESS				2	130	G1	P0		38	2004-12-23	2004-12-24	1	SVD	1	1		1		5	20						3	3.3
12	2004	6133	18	2	SEAMSTRESS				2	136	G2	P0		38	2004-12-24	2004-12-24	1	SVD	1	1		1		7	40							2.7
12	1004	6136	19	1	HOUSE WIFE				2	122	G1	P0		38	2004-12-24	2004-12-21	1	SVD	1	1		1		10	10							2.8
12	2004	6143	24	4	TEACHER				2	134	G1	P0		38	2004-12-25	2004-12-26	1	SVD	1	1		1		12	50							2.1
12	2004	6144	22	1	HOUSE IWFE						G1	P0			2004-12-25		2	CS						13	37	13	39					1.9	2.2
12	2004	6145	20	1	HOUSE WIFE				2	144	G1	P0		34	2004-12-26	2004-12-27								1	55							2.2
12	2004	6146	19	1	HOUSE WIFE				2	138	G1	P0		34	2004-12-26	2004-12-27	1	SVD	1	1		1		14	27						3	2.7
12	2004	6148	27	2	TRADER				2	130	G2	P1		38	2004-12-27	2004-12-27	1	SVD	1	2		1		2	45							3.2
12	2004	6150	22	6	STUDENT				2	144	G1	P0		36	2004-12-27	2004-12-27	1	SVD	1	2		1		3	25							2.5
12	2004	6149	32	2	TRADER				2	134	G5	P4		36	2004-12-27	2004-12-28	1	SVD	1	2		1		12	17							3
12	2004	6151	42	2	TRADER				2	142	G6	P5		36	2004-12-27	2004-12-29	1	SVD	1	2		1		13	2							2.6
12	2004	6153							2	132	G2	P1			2004-12-27	2004-12-28	1	SVD														3.3
12	2004	6155	18	2	TRADER				2	140	G3	P2			2004-12-27	2004-12-28	1	SVD	1	2		1		16	30							3
12	2004	6147	32	1	HOUSE WIFE				1		G3	P2		28	2004-12-27	2004-12-28	1	SVD	1	2		2		21	20							1.4
12	2004	6156	23	2	TRADER				2	132	G2	P1		38	2004-12-28	2004-12-28	1	SVD	1	1		1		6	20							3.2
12	2004	6157	37						2	143	G5	P4		36	2004-12-29	2004-12-29	3	VACUUM	1	2		1		3	20							2.9
12	2004	6231	27	2	HAIR DRESSER				2	142	G2	P1		38	2004-12-29	2004-12-29	1	SVD	1	2		1		4	15							2.9
1	2005	0301	22	1	HOUSE WIFE				2	134	G1	P0		36	2004-12-31	2005-01-02	3	VACUUM	1	1		1		7	11							3.2
1	2008	23077	25	2	SEAMSTRESS				1	136	G1	P0		38	2008-01-01	2008-01-02	1	SVD	1	2		1		17	23							2.9			1
1	2008	27350	24	4	TEACHER				1	138	G1	P0		38	2008-01-01	2008-01-02	1	SVD	1	1		1		5	16							2.8			1
1	2008	26779	30	1					2	140	G3	P2		38	2008-01-02	2008-01-03	1	SVD	1	2		1		17	20							3.1			1
1	2008	14977	27	2	TRADER				2	138	G3	P2		38	2008-01-02	2008-01-04	1	SVD	1	2		1		14	15							3.6	3		1
1	2008	32738	21	1	HOUSE WIFE				2	140	G2	P1		38	2008-01-03	2008-04-05	1	SVD	1	1		1		19	3							2.2			1
1	2008	32750	27	1	HOUSE WIFE				2	140	G2	P1		38	2008-01-04	2008-01-05	1	SVD	1	1		1		4	50							3.1			1
1	2008	32707	23	2	TRADER				2	139	G2	P1		38	2008-01-03	2008-01-05	1	SVD	1	1		1		7	35							3.5			1
1	2008	30723	18	1	HOUSE WIFE				2	138	G1	P0		36	2008-01-05	2008-01-07	1	SVD	1	2		1		17	30							2.4			1
1	2008	5982/06	24	2	TRADER				2	136	G2	P1		39	2008-01-05	2008-01-07	1	SVD	1	1		1										3.3
1	2008	6284/06	24	2	BAKER				2	140	G2	P1		40	2008-01-06	2008-01-07	1	SVD	1	2		1		4	40							3.4			1
1	2008	32761	30	2	TRADER				1	140	G6	P5		38	2008-01-05	2008-01-16	2	CS	1	1		1		11	12							2.8			1
1	2005	27533	20	2	TRADER				2	132	G1	P0		38	2008-01-06	2008-01-07	1	SVD	1	1		1		20	50							3			1
1	2008	32827	19	2	TRADER					140	G2	P1		38	2008-01-06	2008-01-17	2	CS	1	2		1		10	29							2.8			2
1	2008	32650	38	1	HOUSE WIFE					138	G8	P7		38	2008-01-03	2008-01-14	2	CS	1	1		1		12	46							3.5
1	2008	32952	36	2	TRADER					138	G5	P4		36	2008-01-09	2008-01-19	2	CS	1	1		1		14	23							2.7			1
1	2008	92/06	30	4	DEPUTY ASSISTANT				2	140	G2	P1		40	2008-01-09	2008-01-10	1	SVD	1	1		1		22	10							3.1			1
1	2008	32957	21	2	HAIR DRESSER				2	136	G1	P0		36	2008-01-09	2008-01-10	1	SVD	1	1		1									3	2.9			1
1	2008	30545	16	6	STUDENT				2		G1	P0		34	2008-01-09	2008-01-10	1	SVD	1	1		3									3	2.3			2
1	2008	32904	30	1	HOUSE WIFE				1		G5	P4		32	2008-01-08	2008-01-10	1	SVD	1	2		3										1.6			2
1	2008	31284	38	2	TRADER				2	136	G5	P4		36	2008-01-10	2008-01-11	1	SVD	1	1		1		15	38							2.5
1	2008	33010	26	1	HOUSE WIFE				1	140	G2	P1		38	2008-01-10	2008-01-19	2	CS	1	1		1		18	35							3.2			1
1	2008	33011	29	2	TRADER					138	G4	P3		36	2008-01-10	2014-08-01	1	SVD	2	1	1	1		19	25							2.4	2.3		1
1	2008	24482	28	2	TRADER0				1	134	G3	P2		38	2008-01-10	2008-01-11	1	SVD	1	1		1		2	14							2.3			1
1	2008	32959	30	1	HOUSE WIFE				1	141	G3	P2		36	2008-01-09	2008-01-19	2	CS	1	1		1		11	1							3.2
1	2008	31007	20	1	HOUSE WIFE					140	G3	P2		36	2008-01-11	2008-01-12	1	SVD	1	2		1										2.7
1	2008	33107	47	1	HOUSE WIFE				2	130	G7	P6		38	2008-01-12	2008-01-13	1	SVD	1	2		1		14	50							3.5			1
1	2008	33042	18	1	HOUSE WIFE				2	136	G1	P0		39	2008-01-13	2008-01-14	1	SVD	1	1		1		3	10							3			1
1	2008	30568	22	1	HOUSE WIFE				2	142	G3	P2		38	2008-01-14	2008-01-15	1	SVD	1	2		1										3.3			2
1	2008	33171	19	6	STUDENT				2	140	G1	P0		34	2008-01-15	2008-01-16	1	SVD	1	2		1									3	2.6			1
1	2008	25683	24	6	STUDENT				2	140	G1	P0		38	2008-01-14	2008-01-16	1	SVD	1	1		1		12	50							3.6			1
1	2008	32411	33	2	TRADER				2	138	G3	P2		36	2008-01-15	2008-01-16	1	SVD	1	2		1		14	10							3.2			1
1	2008	33048	25	2	HAIR DRESSER				2	136	G2	P1		36	2008-01-15	2008-01-16	1	SVD	1	2		1										3.2			1
1	2008	33196	21	2	TRADER				2	140	G2	P1		36	2008-01-16	2008-01-17	1	SVD	1	1		1										2.8			1
1	2008	5986/06	24	2	SEAMSTRESS				2	138	G2	P1		36	2008-01-16	2008-01-17	1	SVD	1	1		1										2.3
1	2008	20020/07	20	2	SEAMSTRESS				2	136	G1	P0		38	2008-01-16	2008-01-17	1	SVD	1	2		1										2.6			1
1	2008	10436/06	26	2	TRADER				2	138	G3	P2		36	2008-01-16	2008-01-17	1	SVD	1	1		1										3.8			1
1	2008	28866/07	47	1	HOUSE WIFE				2	132	G10	P9			2008-01-17	2008-01-19	1	SVD	1	2		1										2.9
1	2008	15016	40	2	TRADER				1	138	G6	P5		37	2008-01-16	2008-01-18	1	SVD	1	1		1		19	50							2.7			2
1	2008	33307	22	1	HOUSE WIFE				2	140	G2	P1		36	2008-01-19	2008-01-21	1	SVD	1	1		1		16	5							3
1	2008	30529/07	22	2	TRADER					132	G3	P2		38	2008-01-19	2008-01-21	1	SVD	1	1		1										2.8
1	2008	33327/08	19	6	STUDENT				2	136	G1	P0		36	2008-01-20	2008-01-21	1	SVD	1	2		1		2	15							2.3			2
1	2008	33341/08	19	1	HOUSE WIFE				2	142	G1	P0		38	2008-01-20	2008-01-21	1	SVD	1	1		1		15	40							3.2
1	2008	31063/07	26	2	TRADER				1	132	G4	P3		36	2008-01-20	2008-01-21	1	SVD	1	1		1		18	59							2.8			1
1	2008	33328	20	1	HOUSE WIFE				2	130	G1	P0		38	2008-01-20	2008-01-22	1	SVD	1	2		1		20	20							2.3
1	2008	33409	23	2	TRADER				2	132	G1	P0		34	2008-01-22	2008-01-24	1	SVD	1	2		1		13	20							2.7
1	2008	33476	32	1	HOUSE WIFE				2	126	G4	P3		40	2008-01-23	2008-01-28	2	CS	1	1		1										3.5
1	2008	33392	28	4	TEACHER				2		G2	P1		34	2008-01-22	2008-01-25	1	SVD	1	2		3										2
1	2008	23420/07	29	2	TRADER				2	140	G1	P0		36	2008-01-22	2008-01-24	1	SVD	1	2		1		16	10							2.7			1
1	2008	28508/07	28	2	TRADER				2	138	G4	P3		38	2008-01-24	2008-01-25	1	SVD	1	1		1										3.2
1	2008	28577/07	23	2	TRADER				2	140	G2	P1		38	2008-01-25	2008-01-26	1	SVD	1	2		1										3.2
1	2008	33438	32	1	HOUSE WIFE				2	138	G5	P4		40	1958-01-25	2008-01-28	1	SVD	2	1	2	1		3	10							2.7	2.5		1
1	2008	33597	25	1	HOUSE WIFE				2	140	G2	P1		36	2008-01-25	2008-01-28	1	SVD	1	1		1		13	55							2.7			2
1	2008	33598	22	2	HAIR DRESSER				2	138	G1	P0		38	2008-01-26	2008-01-28	1	SVD	1	1		1		17	25						3	3.2			1
1	2008	12185/06	29	4	NURSE				2	140	G2	P1		36	2008-01-26	2008-01-28	1	SVD	1	1		1										3.6			1
1	2008	33609	22	5	FARMER					138	G4	P3		37	2008-01-25		2	CS	1	2		1										2.3			1
1	2008	33646	36	1	HOUSE WIFE				1	134	G6	P5		36	2008-01-26	2008-01-28	1	SVD	1	1		1		12	16							3.3			1
1	2008	33620	38	5	FARMER				1	138	G8	P7		38	2008-01-27	2008-01-29	3	VACUUM	1	1		1		12	54							3.2			1
1	2008	30858/07	28	2	TRADER				2	140	G5	P4		36	2008-01-27	2008-01-28	1	SVD	1	1		1		14	5							3.2			1
1	2008	33622	33	5	FARMER				1	140	G6	P5		38	2008-01-27	2008-01-28	1	SVD	1	2		1		14	35							4.1			1
1	2008	33623	40	1	HOUSE WIFE					136	G7	P6		38	2008-01-28	2008-01-28	1	SVD	1	1		1		1	50							3.2			1
1	2008	33679	19	1	HOUSE WIFE				2	136	G1	P0		36	2008-01-29	2008-01-30	1	SVD	1	1		1		8	25						3	2.7			1
1	2008	33688	17	1	HOUSE WIFE				2	140	G1	P0		36	2008-01-29	2008-01-30	1	SVD	1	2		1										2.7			1
1	2008	33734	27	4	TEACHER				2	138	G2	P1		36	2008-01-30	2008-01-31	1	SVD	1	1		1		8	40							3			1
1	2008	32697/07	26	4	TEACHER				2	140	G1	P0		36	2008-01-29	2008-02-01	1	SVD	1	2		1									3	2.7			1
1	2008	33797	32	2	TRADER				2	138	G6	P5		38	2008-01-31	2008-02-01	1	SVD	1	2		1		7	20							3.4			2
1	2008	33800	30	1	HOUSE WIFE				1	136	G5	P4		36	2008-01-31	2008-02-01	1	SVD	1	2		1		21	0							3.4			1
2	2008	33813	18	6	STUDENT				2	132	G1	P0		34	2008-02-01	2008-02-02	1	SVD	1	1		1										2.7			1
2	2008	33445	21	1	HOUSE WIFE						G1	P0		33	2008-01-22	2008-02-09	1	SVD				3										2.3
2	2008	27133/07	22	1	HOUSE WIFE				1	136	G1	P0		34	2008-02-01	2008-02-04	1	SVD	1	1		1		4	22							2.7			1
2	2008	30692/07	21	2	HAIR DRESSER				2	136	G1	P0		34	2008-02-01	2008-02-09	2	CS	1	2		1		10	24							1.8			1
2	2008	3054	19	2	HAIR DRESSER				2	138	G1	P0		38	2008-02-03	2008-02-04	1	SVD	1	1		1									3	3.2
2	2008	26335	26	6	TYPIST				2	134	G2	P1		36	2008-02-03	2008-02-04	1	SVD	1	1		1										3.3
2	2008	33866	19	1	HOUSE WIFE				2	136	G1	P0		36	2008-02-03	2008-02-04	1	SVD	1	1		1		20	27							3.2
2	2008	33168	24	2	TRADER				2	140	G2	P1		36	2008-02-02	2008-02-05	1	SVD	1	2		1		16	30							2.3
2	2008	33929	28	1	HOUSE WIFE				2	124	G1	P0		36	2008-02-05	2008-02-09	1	SVD	1	1		1		5	55						3	3
2	2008	33857	20	2	SEAMSTRESS				2	118	G1P	P0		38	2008-02-05	2008-02-06	1	SVD	1	2		1		6	30						3	3.2
2	2008	33909	28	6	SUSU COLLECTOR				2	138	G2	P1		36	2008-02-05	2008-02-06	1	SVD	1	2		1		18	45							2.4			1
2	2008	27064/07	29	2	TRADER				2	134	G3	P2		38	2008-02-05	2008-02-06	1	SVD	1	1		1		20	55							3.7			1
2	2008	4911/06	27	1	HOUSE WIFE				2	142	G2	P1		39	2008-02-05	2008-02-06	1	SVD				2									3	4.3
2	2008	34011	18	1	HOUSE WIFE				2	136	G1	P0		34	2008-02-07	2008-02-08	1	SVD	1	1		1		12	50						3	2.3			1
2	2008	31780/07	36	2	TRADER				2	140	G5	P4		36	2008-02-07	2008-02-08	1	SVD	1	1		1		0	30							3.6			1
2	2008	32084	28	2	TRADER				1	130	G2	P1		34	2008-02-09	2008-02-10	1	SVD	1	2		1		1	25							2
2	2008	12893/06	38	2	TRADER				1	138	G4	P3		37	2008-02-09	2008-02-11	1	SVD	1	2		1		14	0							2.7			1
2	2008	33594	33	1	HOUSE WIFE					138	G6	P5		38	2008-02-09	2008-02-12	1	SVD	2	1	1	1		3	25							1.8	1.4		1
2	2008	34207	19	2	TRADER				2	140	G2	P1		38	2008-02-11	2008-02-12	1	SVD	1	2		1		11	7							3.6			1
2	2008	17388/07	27	2	SEAMATRESS				2	136	G4	P3	1	36	2008-02-10	2008-02-11	1	SVD	1	1		1										3
2	2008	14997/06	21	1	HOUSE WIFE				2	136	G1	P0		36	2008-02-10	2008-02-12	1	SVD	2	1	1	1		7	5							2.7	2.3		1
2	2008	6891/06	30	2	TRADER				2		G4	P3	1	34	2008-02-16	2008-02-17	1	SVD				3										2.3
2	2008	34240	32	1	HOUSE WIFE				1	130	G5	P4		38	2008-02-11	2008-02-12	1	SVD	1	2		1										2.8
2	2008	24882	37	2	TRADER				2	132	G4	P3		38	2008-02-11	2008-02-12	3	VACUUM	1	2		1		14	11							3.2			1
2	2008	34226	23	1	HOUSE WIFE				1	142	G2	P1		38	2008-02-12	2008-02-13	1	SVD	1	2		1		9	0							2.5			1
2	2008	34302	23	6	CLEANER				2	134	G2	P1		34	2008-02-12	2008-02-13	1	SVD	1	1		1		20	50						3	3			1
2	2008	4357/08	18	6	STUDENT				2	142	G1	P0		37	2008-02-13	2008-02-15	1	SVD	1	1		1		19	45							3.2
2	2008	34245	16	1	HOUSE WIFE				2	136	G1	P0		34	2008-02-15	2008-02-16	1	SVD	1	1		1		1	35						3	3.5
2	2008	34380	17	1	HOUSE WIFE				2	140	G1	P0		36	2008-02-14	2008-02-16	1	SVD	1	1		1		10	33							2.4
2	2008	34444	24	2	SEAMSTRESS				2	140	G1	P0		36	2008-02-15	2008-02-16	1	SVD	1	1		1		20	40							2.7			1
2	2008	34349	31	2	TRADER				1	140	G4	P3		40	2008-02-15	2008-02-16	1	SVD	1	2		1		20	1							4.1			1
2	2008	3028	27	6	TYPIST				1	142	G1	P0		39	2008-02-16	2008-02-17	1	SVD	1	1		1		8	50						3	3.3			1
2	2008	34331	30	1	HOUSE WIFE				1	140	G4	P3		36	2008-02-17	2008-02-18	1	SVD	1	2		1		18	55						3	2.3
2	2008	30546/07	35	1	HOUSE WIFE				1	142	G5	P4		36	2008-02-18	2008-02-19	1	SVD	1	1		1									3	3.2			1
2	2008	33394	32	2	TRADER				2	130	G6	P4		38	2008-02-18	2008-02-20	2	CS	1	1		1										3.7			1
2	2008	34471	35	1	HOUSE WIFE				1	140	G6	P5		38	2008-02-18	2008-02-19	1	SVD	1	1		1										3.6			1
2	2005	19356/07	31	1	HOUSE WIFE				2	138	G6	P5		38	2008-02-19	2008-02-20	1	SVD	1	2		1										3.2			1
2	2008	34568	28	2	TRADER				2	138	G3	P2		38	2008-02-20	2008-02-21	1	SVD	1	2		1										3.2			2
2	2008	2976	19	2	TRADER				2	140	G1	P0		36	2008-02-19	2008-02-21	1	SVD	1	2		1									3	2.9			1
2	2008	5944/06	24	2	HAIR DRESSER				2	136	G3	P2	1	38	2008-02-20	2008-02-21	1	SVD	1	2		1										4			1
2	2008	23246	38	1	HOUSE WIFE				1	142	G4	P3		38	1958-02-20	2008-02-21	1	SVD	1	1		1										3.6			1
2	2008	23315	25	4	NURSE				2	136	G2	P1		36	2008-02-20	2008-02-21	1	SVD	1	2		1										3.4			1
2	2008	34612	22	1	HOUSE WIFE				2	136	G3	P2		38	2008-02-21	2008-03-01	2	CS	1	2		1		3	12							3.6			1
2	2008	5966/06	26	4	TEACHER				2	138	G1	P0		36	2008-02-19	2008-02-22	1	SVD	1	1		1		20	5							2.8			1
2	2008	34000	20	2	HAIR DRESSER				2	136	G1	P0		38	2008-02-21	2008-02-23	1	SVD	1	2		1										3.2			1
2	2008	34588	16	1	HOUSE WIFE				2	140	G1	P0		36	2008-02-20	2008-02-23	1	SVD	1	2		1									3	2.6			1
2	2008	31815/07	20	1	HOUSE WIFE				2	140	G1	P0		36	2008-02-22	2008-02-23	1	SVD	1	2		1		16	30						3	2.7			1
2	2008	34591	30	2	TRADER				2	140	G4	P3		36	2008-02-22	2008-02-23	1	SVD	1	1		1		19	15							2.3			1
2	2008	24211/07	42	1	HOUSE WIFE				2	138	G4	P3		38	2008-02-23	2008-02-23	1	SVD	1	2		1		9	45							3.2			1
2	2008	34699	30	2	TRADER				2	140	G5	P4		38	2008-02-23	2008-02-23	1	SVD	1	1		1										3.6			1
2	2008	34728	19	1	HOUSE WIFE				2	140	G1	P0		40	2008-02-23	2008-02-23	1	SVD	1	2		1										2.8			1
2	2008	34306	19	1	HOUSE WIFE						G1	P0		36	2008-02-23	2008-02-27	2	CS	1	1		1										3.6			1
2	2008	34738	18	6	STUDENT				2	138	G1	P0		38	2008-02-24	2008-02-25	1	SVD	1	2		1									3	3.2			1
2	2008	14175/06	32	2	TRADER				2	128	G5	P4		38	2008-02-25	2008-02-26	1	SVD	1	2		1		23	25							3.5			1
2	2008	34807	18	2	TRADER				2	132	G1	P0		34	2008-02-26	2008-02-27	1	SVD	1	2		1		5	35							2.6			1
2	2008	31008/07	19	1	HOUSE WIFE				2	138	G1	P0		40	2008-02-26	2008-02-27	1	SVD	1	2		1		9	12							3.5
2	2008	34815	22	1	HOUSE WIFE				2	138	G2	P1		38	2008-02-26	2008-02-27	1	SVD	1	1		1		17	27							3.2			2
2	2008	14758	27	2	HAIR DRESSER				2	140	G4	P3		38	2008-02-27		2	CS	1	1		1										3.6			1
2	2008	33589	20	1	HOUSE WIFE				2	138	G1	P0		38	2008-02-27	2008-03-01	1	SVD	1			2										2.7			1
2	2008	34852	32	1	HOUSE WIFE				2	128	G6	P5		36	2008-02-27	2008-02-28	1	SVD	1	1		1										2.5			1
2	2008	34889	30	1	HOUSE WIFE				2	138	G2	P1		38	2008-02-29	2008-03-01	1	SVD	1	1		1										2.7			2
2	2008	33477	20	2	HAIR DRESSER				2	136	G1	P0		36	2008-02-29	2008-03-01	1	SVD	1	1		1									3	3.4			1
3	2008	34957	27	1	HOUSE WIFE					120	G4	P3		32	2008-03-01	2008-03-07	2	CS	2	1	1	1										0.9	1.8		1
3	2008	28878/07	37	6	PITO BREWER				1	140	G5	P4		36	2008-03-02	2008-03-03	1	SVD	1	2		1		9	35						3	2.7			1
3	2008	34958	16	6	STUDENT				2	132	G1	P0		36	2008-03-02	2008-03-04	1	SVD	1	1		1		22	7						3	2.7			2
3	2008	34969	24	2	SEAMSTRESS				2	130	G3	P2	1		2008-03-02	2008-03-03	1	SVD	1	2		1		2	38							2.7			1
3	2008	8310/06	34	1	HOUSE WIFE				2	142	G4	P3		38	2008-03-03	2008-03-04	1	SVD	1	1		1		9	50							3.6			1
3	2008	35066	24	1	HOUSE WIFE				2	136	G3	P2		36	2008-03-03	2008-03-04	1	SVD	1	2		1		21	20							3.3			2
3	2008	35021	25	2	SEAMSTRESS				2	138	G1	P0		36	2008-03-03	2008-03-04	1	SVD	1	1		1		22	5						3	3.2			1
3	2008	22029/07	29	4	TEACHER				2	134	G2	P1		36	2008-03-01	2008-03-04	1	SVD	1	1		1		23	25							2.9
3	2008	35060	27	5	FARMER				2	136	G4	P3		38	2008-03-04	2008-03-04	1	SVD	1	1		1		1	50							3.2			1
3	2008	35038	23	2	TRADER				2	136	G4	P3	1	34	2008-03-04	2008-03-04	1	SVD	1	1		1		3	0							2.9			1
3	2008	34983	19	5	FARMER				2	134	G1	P0		38	2008-03-03	2008-03-10	2	CS	2	2	2	1										1.8	1.8		1
3	2008	35266	30	1	HOUSE WIFE				1	142	G6	P5		38	2008-03-05	2008-03-06	1	SVD	1	1		1										3.7			2
3	2008	35115	20	2	HAIR DRESSER				2	140	G1	P0		36	2008-03-05	2008-03-06	1	SVD	1	1		1		17	59							2.7			1
3	2008	35036	25	2	TRADER				2	132	G2	P1		36	2008-03-04	2008-03-14	2	CS	1	2		1										3.2			1
3	2008	9628/06	17	1	HOUSE WIFE				2	138	G1	P0		36	2008-03-05	2008-03-06	1	SVD	1	1		1		0	15						3	3.7			1
3	2008	35275	20	1	HOUSE WIFE				2	134	G1	P0		34	2008-03-06	2008-03-06	1	SVD	1	1		1		7	35							2.4
3	2008	34663	20	1	HOUSE WIFE				2	120	G2	P1		38	2008-03-06	2008-03-07	1	SVD	1	1		1		10	50							3.2			1
3	2008	34940	26	1	HOUSE WIFE				1	138	G2	P21		36	2008-03-01	2008-03-07	1	SVD	1	2		1		14	22							3.2			1
3	2008	34381	17	6	STUDENT				2	134	G1	P0		38	2008-03-02	2008-03-07	1	SVD	1	1		1		17	20						3	3.7			1
3	2008	31218/07	23	2	PITO BREWER				2	134	G1	P0		36	2008-03-06	2008-03-08	1	SVD	1	1		1		13	50						3	2.7			1
3	2008	24930/07	31	4	TEACHER				2	136	G1	P0		40	2008-03-06	2008-03-08	1	SVD	1	2		1		10	30							2.6			1
3	2008	29252/07	26	2	HAIR DRESSER				2	138	G2	P1		38	2008-03-07	2008-03-08	1	SVD	1	2		1		11	20							2.4			1
3	2008	30919/07	29	2	SEAMSTRESS				2	138	G3	P2		37	2008-03-06	2008-03-09	1	SVD	1	2		1		16	50							2.3
3	2008	35557	27	2	TRADER				2	126	G2	P1		37	2008-03-07	2008-03-08	1	SVD	1	2		1		19	0							3.3			1
3	2008	35390	32	1	HOUSE WIFE				1	144	G5	P4	1	38	2008-03-08	2008-03-09	1	SVD				2										3.2			1
3	2008	35386	30	2	TRADER				1	144	G4	P3		38	2008-03-08	2008-03-09	1	SVD	1	2		1		11	40							3.4			1
3	2008	35392	39	2	TRADER				2	136	G6	P5		36	2008-03-08	2008-03-09	1	SVD	1	2		1										3.4			1
3	2008	27188/07	25	2	TRADER				2	136	G1	P0		36	2008-03-08	2008-03-09	1	SVD	1	2		1		22	0							2.3			1
3	2008	35398	20	2	SEAMSTRESS				2	134	G2	P1		36	2008-03-08	2008-03-10	1	SVD	1	1		1		7	10							3.3			1
3	2008	7322/06	24	2	SEAMSTRESS				2	138	G2	P1	1	36	2008-03-08	2008-03-10	1	SVD	1	1		1		8	25						3	2.4			1
3	2008	35400	31	2	TRADER				2	134	G4	P3		38	2008-03-09	2008-03-10	1	SVD	1	1		1		11	12							3.6
3	2008	35393	19	2	HAIR DRESSER				2	138	G1	P0		38	2008-03-09	2008-03-11	1	SVD	1	1		1		12	12						3	2.6			1
3	2008	15495	22	4	TEACHING				2	132	G1	P0		36	2008-03-10	2008-03-11	1	SVD	1	1		1		6	28						3	2.9
3	2008	35394	22	2	SEAMSTRESS				2	140	G1	P0		38	2008-03-08	2008-03-11	1	SVD	1	2		1		10	17						3	2.7			1
3	2008	34686	25	1	HOUSE WIFE				2	138	G3	P2		38	2008-03-10	2008-03-11	1	SVD	1	2		1		16	50							3.2			1
3	2008	7109/06	27	2	YTRADER				2	138	G3	P2		38	2008-03-10	2008-03-11	1	SVD	1	2		1		20	20							2.7			1
3	2008	34374	30	1	HOUSE WIFE				2	140	G4	P3		34	2008-03-13	2008-03-13						3		1	20							3
3	2008	34551	36	1	HOUSE WIFE				2	136	G5	P4		36	2008-03-11	2008-03-13	1	SVD	1	1		1		10	20							3			1
3	2008	35082	20	6	STUDENT				2	140	G1	P0		38	2008-03-10	2008-03-12	1	SVD	1	1		1									3	3.2			1
3	2008	30241/07	38	2	TRADER				2	138	G5	P4		38	2008-03-12	2008-03-12	1	SVD	1	1		1		4	20							3.5			1
3	2008	31616	30	1	HOUSE WIFE				2	138	G3	P2		36	2008-03-12	2008-03-13	1	SVD	1	1		1		16	30							3.2			1
3	2008	15666/05	28	4	TEACHING				2	136	G3	P2		36		2008-03-12	1		1	2		1		19	5						3	2.7			1
3	2008	6358/06	27	2	TRADING				2	134	G3	P2		38	2008-03-12	2008-03-13	1	SVD	1	2		1		23	0							3		1
3	2008	15287/06	24	4	TEACHING				2	152	G1	P0		34	2008-03-12	2008-03-13	1	SVD	1	2		1		5	10						3	2.9			1
3	2008	35751	20	2	SEAMSTRESS				2	132	G1	P0		38	2008-03-13	2008-03-14	1	SVD	1	1		1		8	50						3	2.7
3	2008	35821	17	6	STUDENT				2	120	G1	P0		34	2008-03-13	2008-03-18	1	SVD	1	1		1		23	20						3	3.1			1
3	2008	34688	16	1	HOUSE WIFE				2	136	G1	P0		36	2008-03-14	2008-03-17	1	SVD	1	2		1		19	0						3	2.7			1
3	2008	35836	20	6	STUDENT				2	140	G1	P0		36	2008-03-15	2008-03-17	1	SVD	1	2		1		13	45						3	3.2			1
3	2008	35856	26	2	TRADING				2	140	G3	P2		38	1958-03-16	2008-03-26	2	CS	1	2		1										2.7			1
3	2008	35884	16	1	HOUSE WIFE				2	136	G1	P0		38	2008-03-16	2008-03-17	1	SVD	1	2		1		20	42						3	3.4			1
3	2008	35726	20	1	HOUSE WIFE				2	142	G2	P1	1	38	2008-03-15	2008-03-18	1	SVD	1	1		1		8	55							2.7			1
3	2008	35943	26	1	HOUSE WIFE				1	140	G3	P2		37	2008-03-07	2008-03-18	1	SVD	1	2		1		17	25							2.4			2
3	2008	35933	18	6	STUDENT				2	134	G1	P0		36	2008-03-17	2008-03-19	1	SVD	1	1		1									3	2.6			1
3	2008	328354	30	2	TRADING				2	128	G3	P2		38	2008-03-18	2008-03-19	1	SVD	1	2		1		12	0							3.2			1
3	2008	36060	19	2	SEAMSTRESS				2	124	G1	P0		34	2008-03-18	2008-03-21	1	SVD	1	1		1										2.4			2
3	2008	36057	35	5	FARMING				1	130	G4	P3		36	2008-03-19	2008-03-20	1	SVD	1	1		1		9	5							2.7			1
3	2008	36135	25	1					2	142	G3	P2		36	2008-03-20	2008-03-21	1	SVD	1	1		1										3.2			1
3	2008	36009	27	2	TRADING				1	132	G2	P1		36	2008-03-18	2008-03-24	1	SVD	1	2		3		20	0							3.2			1
3	2008	36110	20	1	HOUSE WIFE				2	122	G1	P0		36	2008-03-19	2008-03-21	1	SVD	1	1		1									3	3.4			1
3	2008	36129	22	1	HOUSE WIFE				2	138	G3	P2		38	2008-03-20	2008-03-21	1	SVD	1	1		1										3.2			1
3	2008	36113	25	5	FARMER				2	140	G2	P1		38	2008-03-20	2008-03-29	2	CS	1	1		1										3.3			1
3	2008	26020/07	26	4	TEACHING				2	136	G1	P0		36	2008-03-20	2008-03-21	1	SVD	1	2		1		21	30							2.6			1
3	2008	11004/06	28	4	TEACHING				2	136	G2	P1		38	2008-03-19	2008-03-23	1	SVD	1	1		1		5	2							3.5			1
3	2008	36213	35	5	FARMING				1	130	G6	P5		38	2008-03-21	2008-03-22	1	SVD	1	1		1		18	5							3.4			1
3	2008	36205	33	1	HOUSE WIFE				1		G6	P5		36	2008-03-21	2008-03-23	1	SVD				3										2.6			1
3	2008	36201	21	1	HOUSE WIFE				2	138	G1	P0		38	2008-03-22	2008-03-23	1	SVD	1	2		1		19	15							2.8			1
3	2008	14904/05	25	2	HAID DRESSING				2		G2	P1		36	2008-03-22	2008-03-24	1	SVD	1	2		1		3	32						3	4.1			1
3	2008	36247	24	2	SEAMSTRESS					138	G2	P1		36	2008-03-23	2008-03-24	1	SVD	1	1		1		7	0							2.9			1
3	2008	31918/07	31	2	TRADING				2	138	G3	P2		38	2008-03-23	2008-03-24	1	SVD	1	1		1		10	20							2.8			1
3	2008	36235	34	2	TRADING				1	138	G4	P3		36	2008-03-23	2008-03-24	1	SVD	1	1		1		10	15							3.3			1
3	2008	36244	19	2	SEAMSTRESS				2	140	G2	P1		36	2008-03-23	2008-03-25	1	SVD	1	1		1		14	6						3	3.2			1
3	2008	32915	23	1	HOUSE WIFE				2	130	G1	P0		36	2008-03-23	2008-03-24	1	SVD	1	1		1									3	2.4			1
3	2008	28515/07	27	1	HOUSE WIFE				2	136	G3	P2		36	2008-03-24	2008-03-26	3	VACUUM	1	1		1		18	45							2.9			1
3	2008	14970/06	26	1	HOUSE WIFE				2	132	G3	P2		38	2008-03-23	2008-03-24	1	SVD	1	1		1										3.6			1
3	2008	36275	19	1	HOUSE WIFE				2	138	G1	P0		38	2008-03-24	2008-03-25	1	SVD	1	1		1										3.2
3	2008	28920/07	25	2	TRADING				2	136	G2	P1		38	2008-03-24	2008-03-25	1	SVD	1	2		1										3.4			1
3	2008	32083/07	34	2	TRADING				2	136	G3	P2		38	2008-03-25	2008-03-26	1	SVD	1	1		1										3.3			1
3	2008	29941	32	1	HOUSE WIFE				1	138	G6	P5		36	2008-03-25	2008-03-26	1	SVD	1	1		1		19	35							2.7			1
3	2008	35856/08	21	1	HOUSE WIFE				2	132	G2	P1		36	2008-03-25	2008-03-26	1	SVD	1	2		1		1	15							2.9			1
3	2008	34322	30	1	HOUSE WIFE				2	140	G3	P2		38	2008-03-25	2008-03-27	1	SVD	2			2										2.6	2.3
3	2008	18866/07	24	2	TRADING				2	141	G1	P0		36	2008-03-26	2008-03-27	1	SVD	1	1		1		14	50						3	3.2			1
3	2008	32536/07	25	1	HOUSE WIFE				2	140	G2	P1		36		2008-03-27	1	SVD	2	1	1	1										2.3	2.3		1
3	2008	34008	21	2	HAIR DRESSER				2	138	G2	P1		38	2008-03-28	2008-03-29	1	SVD	1	1		1										3.6
3	2008	36613	34	1	HOUSE WIFE				2		G4	P3		36	2008-03-28		2	CS				2													1
3	2008	36616	19	1	HOUSE WIFE				2	136	G2	P1		36	2008-03-29	2008-03-31	3	VACUUM	1			2		11	15							2.7			1
3	2008	32252/07	28	4	TEACHING						G1	P0		38	2008-03-28		2	CS	1	1		1										3.3			1
3	2008	35801	25	1	HOUSE WIFE				2	136	G2	P1	1	38	2008-03-29	2008-03-31	1	SVD	1	1		1		21	40						3	2.7			1
3	2008	36162	18	2	TRADING				2	136	G1	P0		37	2008-03-30	2008-03-31	1	SVD	1	2		1		8	3						3	2.9			1
3	2008	24381/07	24	2	TRADING	2			2		G2	P21		38	2008-03-30	2008-03-31						2										3.2			1
3	2008	27799/07	35	1	HOUSE WIFE				2	140	G6	P5		38	2008-03-30	2008-03-31	1	SVD	1	1		1		15	55							3.2			1
3	2008	36633	29	1	HOUSE WIFE				2	132	G2	P1	1	37	2008-03-28	2008-03-31	1	SVD	1	1		1		15	30							3.6			1
3	2008	36650	39	1	HOUSE WIFE				1	136	G5	P4		38	2008-03-30	2008-04-01	3	VACUUM	1	2		1		19	50							2.9			1
3	2008	6272/06	35	2	TRADING				2	126	G2	P1		38	2008-03-31	2008-04-01	1	SVD	1	2		1		9	20						3	2.8			1
3	2008	20086/08	24	2	HAIR DRESSING				2	138	G2	P1		36	2008-03-31		1	SVD	1	1		1		6	20							3			1
3	2008	36715	30	1	HOUSE WIFE				2	136	G3	P2		38	2008-03-31	2008-04-01	1	SVD	1	1		1										3			1
3	2008	846/06	27	4	TEACHING				2	132	G1	P0		32	2008-03-27		2	CS	1	2		1										1.5			1
3	2005	33103	29	2	HAIR DRESSER					130	G2	P1		36	2008-03-31	2008-04-01	1	SVD	1	1		1		4	55							2.9			1
4	2005	1178	33	2	TRADER					136	G6	P4		38	2008-04-01	2008-04-01	1	SVD	1	1		1		6	30							3.5			1
4	2005	332561	22	2	HAIR DRESSER					138	G2	P1		36	2008-04-01	2008-04-02	1	SVD	1	1		1		9	15							3.1			1
3	2008	7417	31	2	SEAMSTRESS				1	142	G5	P3	1	36	2008-03-31	2008-04-04	1	SVD	1	1		1		8	30							3.2			1
4	2008	31285	27	2	TRADER				1	140	G4	P3		36	2008-04-01	2008-04-02	1	SVD	1	1		1		5	40							2.3			1
4	2008	36784	37	1	HOUSE WIFE						G7	P6		32	2008-03-31	2008-04-02	1	SVD	1	1		1		18	5							1.8			2
4	2008	36777	39						1	124	G6	P5		36	2008-04-01	2008-04-02	3	VACUUM	1	1		1		20	25							3.5			1
4	2008	34333	20	1	HOUSE WIFE				2	120	G2	P1		34	2008-04-01	2008-04-03	1	SVD	1	1		1		9	35							1.8			2
4	2008	24950	30	2	TRADER				2	134	G2	P1		38	2008-04-02	2008-04-03	1	SVD	1	1		1		9	40							3.3			1
4	2008	36423	30	2	TRADER				2	136	G2	P1		36	2008-04-02	2008-04-03	1	SVD	1	1		1										2.7			1
4	2008	36779	20	1	HOUSE WIFE				2	134	G2	P1		36	2008-04-02	2008-04-03	1	SVD	1	2		1		10	47							2.5			1
4	2008	33980	27	2	SEAMSTRESS				2	126	G1	P0		39	2008-04-02	2008-04-03	1	SVD	1	2		1		15	30						3				1
4	2008	36822	18	1	HOUSE WIFE				2	138	G1	P0		38	2008-04-03	2008-04-04	1	SVD	1	2		1		10	40							2.7			2
4	2008	8019	28	2	TRADER				2	0	G2	P1		36	2008-04-02	2008-04-06	1	SVD	1			3		23	43							1.6			1
4	2008	36668	27	2	TRADER				2	140	G3	P2		38	2008-04-04	2008-04-06	1	SVD	1	2		1		13	20							3.2			2
4	2008	18159	38	2	HAIR DRESSER				2		G3	P2		38	2008-03-31	2008-04-13	2	CS	1	2		1		14	49							3.4			1
4	2008	7563	32	2	TRADER				2	140	G3	P2		38	2008-03-31	2008-04-13	2	CS	1	1		1		16	34							4			1
4	2008	36909	22	2	SEAMSTRESS				2	136	G1	P0		36	2008-04-04	2008-04-04	1	SVD	1	2		1		17	20						3	2.8			1
6	2013	115262/13	20	1	HOUSE WIFE	1	4	1		130	G1	P0		38	2013-05-29		3	ASSISTED	1	2		1	2013-06-03	5	20	5	30	3	7	100	1	2.4		1
6	2013	115958/13	24	1	HOUSE WIFE	1	10	1		132	G3	P2		38	2013-06-03		1	SVD	1	1		1	2013-06-03	9	50	9	55	8	9	300	2	2.5		2	3
6	2013	106155/13	32	6	TRADING	1	4	1		132	G5	P4		37	2013-06-03		2	CS	1	2		1	2013-06-03	11	42	11	44	8	9	300	1	3.3		2	3
6	2013	115964/13	18	6	STUDENT	1	3	1		136	G1	P0		37	2013-06-03		1	SVD	1	2		1	2013-06-03	14	53	14	57	8	9	200	3	2.5		1	1
6	2013	115926/13	24	3	NURSE	1	3	1		130	G1	P0		40	2013-06-03		1	SVD	1	2		1	2013-06-03	11	0	11	5	8	9	200	3	3.1		1	3
6	2013	115898	22	6	STUDENT	1		1		132	G1	P0		37	2013-06-03		1	SVD	1	1		1	2013-06-03	6	30	6	35	8	9	250	3	3.1		1	3
6	2013	115989	30	1	HOUSE WIFE	1	6			130	G4	P2		39	2013-06-04		1	SVD	1	1		1	2013-06-04	8	5	8	7	8	9	200	1	3.5		1	2
6	2013	115986/13	18	1	HOUSE WIFE	1		1		134	G1	P0		34	2013-06-03		2	CS	1	1		1	2013-06-04	9	47	9	48	9	9	500	1	1.8		2
6	2013	115996/13	26	6	STUDENT	1	8	1		132	G1	P0		34	2013-06-04		1	SVD	1	1		1	2013-06-04	6	55	7	0	6	8	150	2	2.1		1	3
6	2013	115975/13	29	6	TRADING	1	8	1		128	G4	P2	3	39	2013-06-04		1	SVD	1	1		1	2013-06-04	19	15	19	20	7	8	100	3	3.1		1	3
6	2013	32393/09	27	3	TEACHING	1	4			136	G2	P1		36	2013-06-04		1	SVD	1	1		1	2013-06-05	1	0	1	5	8	9	200	2	2.6		1	3
6	2013	25449/07	38	6	TRADER	1	5	1		130	G5	P4		38	2013-06-05		1	SVD	1	1		1	2013-06-05	7	5	7	10	8	9	250	1	2.9		1	3
6	2013	51414/09	33	6	SEAMSTRESS	1	10	1		132	G4	P3		36	2013-06-05		1	SVD	1	2		1	2013-06-05	16	28	16	34	8	9	200	2	2.6		2	3
6	2013	48548/08	25	6	SEAMSTRESS	1	6	1		142	G2	P1		37	2013-06-05		1	SVD	1	1		1	2013-06-05	18	5	18	7	8	9	200	2	2.8		1	3
6	2013	115823/13	37	6	TRADING	1	10	1		140				36	2013-05-30		1	SVD	1	1		1	2013-06-06	6	4	6	4	8	9	150	1	2.6		2
6	2013	11014/13	31	6	FARMING	1		1						38	2013-06-06		1	SVD	1	1		1	2013-06-06					9	9	200	1	2.5
6	2013	116117/13	24	6	FARMING	1		1			G3	P2		38	2013-06-07		1	SVD	1	1		1	2013-06-07							100	1	3		2	2
6	2013	38319/08	25	6	SEAMSTRESS	1	4	1		132	G1	P0		36	2013-06-07		1	SVD	1	1		1	2013-06-08	24	43	24	48	8	9	200	1	2.8		1	3
6	2013	116151/13	23	6	STUDENT	1	6	1		140	G1	P0		40	2013-06-07		2	CS	1	2		1	2013-06-08	24	50	24	50	8	9	500	1	3.3		2	1
6	2013	116157/10	26	6	FARMER	1	1	1			G2	P1		38	2013-06-07		1	SVD	1	1		3	2013-06-08	13	37	13	39	0	0	100	1	2.9		2	3
6	2013	46988/08	30	6	TRADER	1	3	1		132	G3	P2		38	2013-06-06		1	SVD	1	1		1	2013-06-08	13	49	13	54	8	9	250	1	2.7		1	2
6	2013	38527/08	22	1	HOUSEWIFE	1	6	1			G3	P2		36	2013-06-08		1	SVD	1	2		1	2013-06-08	13	30	13	35	8	9	150	1	2.3		1	3
6	2013	111545/11	28	6	TRADER	1	4	1		132	G1	P0		40	2013-06-07		1	SVD	1	1		1	2013-06-09	3	16	3	19	8	9	200	1	3.2		1	3
6	2013	116184/13	20	1	HOUSE WIFE	1	5	1		132	G2	P1		38	2013-06-09		1	SVD	1	1		1	2013-06-09	9	35	9	40	8	9	100	1	3		1	3
6	2013	86493/11	21	6	TRADER	1	3	1		132	G2	P1		36	2013-06-09		1	SVD	1	2		1	2013-06-09	16	50	16	54	8	9	250	1	2.8		2	3
6	2013	116197/13	23	6	FARMER	1	7			130	G2	P1		37	2013-06-09		1	SVD	1	2		1	2013-06-09	21	29	21	34	7	9	150	1	3		1	3
6	2013	116210/13	20	6	TRADER	1	8	1		136	G2	P1		37	2013-06-10		1	SVD	1		2	1	2013-06-10	3	35	3	40	8	9	200	2	2.5		1	3
6	2013	116204/13	30	1	HOUSE WIFE	1	1	1		126	G4	P3		38	2013-06-09		1	SVD	1	2		2	2013-06-10	4	9	4	13	0	0	500	1	2.5		1	2
6	2013	115946/13	25	3	NURSE	1		1		134	G1	P0		39	2013-06-10		1	SVD	2	1	1	1	2013-06-11	10	39	10	42	8	9	500	1	2.1	1.6	2
6	2013	116278/13	24	6	FARMING	1	7	1		130	G2	P0			2013-06-11		3	ASSISTED	1	2		1	2013-06-11	17	4	17	8	8	9	150	2	2.9		1
6	2013	114406/13	16			1	3	1		128	G1	P0		40	2013-06-11		1	SVD	1	1		1	2013-06-11	19	10	19	15	7	8	100	3	3		1	2
6	2013	116317/13	17	1	HOUSE WIFE	1		1		138	G1	P0		40		2013-06-12	3	ASSISTED	1	2		1	2013-06-12	19	37	19	40	8	9	250	1	2.9		1	2
6	2013	116323/13	33	6	TRADING	1	6	1		132	G4	P3		34	2013-06-12		2		1	2		1	2013-06-12	21	51	21	55	8	9	100	1	3.5
6	2013	116332/13	22	1	HOUSE WIFE	1	4	1		129	G1	P0		32	2013-06-12		1	SVD	1	2		1	2013-06-12	23	40	23	45	8	9	150	1	2.4		1	3
6	2013	116353/13	14	6	TAILOR	1	7	1		128	G1	P0		37	2013-06-13		3	ASSISTED	1	2		1	2013-06-13	13	44	13	47	8	8	300	2	2.5		1	3
6	2013	75285/10	22	1	HOUSE WIFE	1	5	1		134	G2	P1		31	2013-06-13		3	ASSISTED	1	2		1	2013-06-13	17	44	17	48	6	8	200	2	2		1	3
6	2013	116455/13	19	1	HOUSE WIFE	1	6	1		136	G1	P0		38	2013-06-14		1	SVD	1	2		1	2013-06-15	3	49	3	51	8	9	200	2	2.8		1
6	2013	116443/13	23	6	FARMER	1	6	1		138	G1	P0		36	2013-06-15		1	SVD	1	2		1	2013-06-15	8	5	8	10	8	9	150	1	2.7		1
6	2013	116368/13	23	6	HAIRDRESSER	1	10	1		140	G1	P0		40	2013-06-15		1	SVD	1	1		1	2013-06-15	23	22	23	28	7	8	200	3	2.8		1
6	2013	23809/17	26	6	TRADING	2	7	1		126	G3	P2		38	2013-06-18		1	SVD	2	1	2	1	2013-06-18	8	4	8	11	8	9	200	1	2.7	2.3	1	3
6	2013	46881/10	29	3	TEACHER	1	4	1		128	G2	P1			2013-06-18		1	SVD	1	1		1	2013-06-18	12	22	12	25	8	9	200	2	2.9		1	3
6	2013	11473/13	35	6	TRADING	1	6	1		130	G5	P4		36	2013-06-17		1	SVD	1	1		1	2013-06-18	6	50	6	53	8	9	200	1	2.8		1	1
6	2013	110825/13	32	6	SEAMSTRESS	1	10	1		126	G4	P3		36	2013-06-18		1	SVD	1	2		1	2013-06-18	21	20	21	30	5	9	250	2	2.6		2	3
6	2013	116331/13	20	6	STUDENT	1	9	1		128	G2	P1		37	2013-06-19		3	ASSISTED	1	2		1	2013-06-19	9	0	9	5	5	8	100	3	2		1	3
6	2013	116616/13	34	6	FARMING	1	10	1		122	G5	P4		40	2013-06-19		2	CS	1	1		2	2013-06-19	15	34	15	36	0	0	450	1	3.2		1	3
6	2013	116599/13	12	1	HOUSE WIFE	1	5	1		138	G1	P0		38	2013-06-19		1	SVD	1	2		1	2013-06-19	17	40	17	53	6	8	150	1	2.3		1	3
6	2013	10223/06	34	6	TRADING	1	10	1		136	G3	P2		38	2013-06-16		1	SVD	1	2		1	2013-06-19	15	3	13	7	8	9	250	1	2.5		2	3
6	2013	116630/13	25	6	HOUSE WIFE	1	5	1		138	G3	P2		38	2013-06-19		1	SVD	1	1		1	2013-06-20	1	4	1	9	7	9	250	2	3.5		1	3
6	2013	116629/13	20	1	HOUSE WIFE	1	4	1		130	G1	P0		36	2013-06-20		1	SVD	1		2	1	2013-06-20	5	14	5	19	8	9	150	2	2.1		1	2
6	2013	116703/13	31	6	TRADER	1	9	1		132	G3	P2		38	2013-06-20		1	SVD	1	1		1	2013-06-20	18	20	18	25	7	8	200	2	3		2	1
6	2013	116476/13	19	1	HOUSE WIFE	1		1		124	G1	P0		40	2013-06-16		2	CS	1	2		1	2013-06-20	18	46	18	48	6	8	400	1	2.4		1	3
6	2013	20792/07	27	6	SEAMSTRESS	1	10	1		130	G3	P2		33	2013-06-21		1	SVD	1	1		1	2013-06-21	7	0	7	5	8	9	300	2	2.7		2	3
6	2013	114730/13	18	6	GALAMSEY	1	3	1		132	G1	P0		35	2013-06-21		1	SVD	1	2		1	2013-06-21	10	36	10	40	8	9	150	1	2.6		1	3
6	2013	7511/06	30	6	HAIRDRESSER	1		1		126	G4	P3		42	2013-06-20		2	CS	1	1		1	2013-06-21	9	43	9	45	9	9	500	1	3.8		1	3
6	2013	22159/07	30	1	HOUSEWIFE	1		1		132	G5	P4		40	2013-06-21		2	CS	1	2		1	2013-06-21	12	1	12	5	7	8	300	1	3.1		2	3
6	2013	11074/13	30	6	TRADER	1	6	1		128	G4P	P3		38	2013-06-21		1	SVD	1	2		1	2013-06-21	14	59	15	2	8	9	200	1	3.2		1	3
6	2013	99379/12	19	1	HOUSE WIFE	1	8	1		130	G2	P1		36	2013-06-21		1	SVD	1	2		1	2013-06-21	17	55	17	57	8	9	200	1	3		1	3
6	2013	116750/13	22	6	FARMER	1	7	1		138	G3	P2		36	2013-06-21		1	SVD	1	1		1	2013-06-21	20	31	20	34	8	9	200	1	3.2		1	3
6	2013	116746/13	28	1	HOUSE WIFE	1	9	1		140	G2	P1		40	2013-06-21		1	SVD	1	2		1	2013-06-22	12	0	12	19	7	8	150	1	3.3		1	3
6	2013	94157/02	30	4	SECRETARY	1	8	1		138	G1	P0		38	2013-06-21		1	SVD	1	1		1	2013-06-22	12	20	12	25	8	9	200	2	3			3
6	2013	27103/07	30	6	FARMING	1	6	1		126	G3	P2		35	2013-06-22		1	SVD	1	2		1	2013-06-22	12	37	12	39	8	9	250	1	2.5		1	3
6	2013	116767/13	20	6	TRADER	1	4	1		128	G2	P1		36	2013-06-22		1	SVD	1	1		1	2013-06-22	22	29	22	33	8	9	150	2	3.4		1	3
6	2013	116782/13	19	6	FARMING	1		1		140	G1	P0		38	2013-06-23		1	SVD	1	2		1	2013-06-23	12	49	12	54	8	9	200	2	3.4		2
6	2013	116783/13	30	6	STUDENT	1	3	1		140	G3	P2		38	2013-06-23		1	SVD	1	2		1	2013-06-23	7	7	7	10	8	9	200	2	2.4		1
6	2013	108037/13	28	6	TRADER	1	10	1		134	G3	P2		36	2013-06-23		1	SVD	1	1		1	2013-06-23	16	14	16	17	8	9	150	1	3.2		1
6	2013	116895/13	44	6	TRADER	1	5	1		140	G5	P4		38	2013-06-23		1	SVD	1	1		1	2013-06-23	16	42	16	47	8	9	200	1	3.2		1
6	2013	26860/07	32	3	TEACHER	1	10	1		138	G3	P2		36	2013-06-23		1	SVD	1	2		1	2013-06-23	8	19	8	22	8	9	150	2	2.4		1	3
6	2013	116893/13	21	6	FARMING	2	3	1		128	G1	P0		38	2013-06-21		2	CS	1	2		1	2013-06-23	19	52	19	55	7	8	103	1	2.9
6	2013	116784/13	24	4	TEACHER	1	1	1		130	G1	P0		36	2013-06-23		3	ASSISTED	1	2		1	2013-06-24	10	53	10	57	7	8	150	3	3.1		1
6	2013	116984/13	35	6	TRADING	1	4	1		132	G4	P3		38	2013-06-25		1	SVD	1	2		1	2013-06-26	24	22	24	27	6	8	250	1	2.4		1
6	2013	11694/13	38	6	TRADER	1	6	1			G2	P1			2013-06-24		1		1	1		1	2013-06-24	14	54	15	0	7	9	100	1	3.2		1	3
6	2013	116988/13	30	3	TEACHER	1	7	1		136	G2	P1		39	2013-06-25		2	CS	1	1		1	2013-06-26	14	11	14	15	5	6		1	2.5		1	3
6	2013	79340/11	23	6	STUDENT	1	8	1		132	G1	P0		38	2013-06-26		1		1	1		1	2013-06-26	21	45	21	48	9	9		1	2.9		1	3
6	2013	117020/13	19	6	STUDENT	1	2	1		134	G1	P0		36	2013-06-26		1	SVD	1	2		1	2013-06-27	9	13	9	48	7	8	200	2	2.4		1	3
6	2013	11095/06	29	6	TRADER	1	4	1		138	G3	P2		40	2013-06-26		1	SVD	1	1		1	2013-06-27	21	0	21	3	8	9	250	2	3.5		1	3
6	2013	84739/11	40	1	HOUSE WIFE	1	6	1		132	G4	P3		40	2013-06-28		2	CS	2	2	2	1	2013-06-28	20	58	11	0	7	8	500	1	2.7	2.8	1	3
6	2013	8141/06	40	3	TEACHER	1	8	1		138	G3	P2		38	2013-06-29		1	SVD	1	2		1	2013-06-29	4	22	4	26	8	9	150	1	2.6		1	3
6	2013	117107/13	32	6	SEAMSTRESS	1	6	1		134	G4	P3		39	2013-06-29		1	SVD	1	1		1	2013-06-29	9	34	9	36	8	9	200	2	3		1
6	2013	51399/10	30	6	TRADER	1	6	1		128	G4	P3		38	2013-06-29		1	SVD	1	2		1	2013-06-29	24	7	24	10	7	9	200	1	3		1
6	2013	58693/09	25	6	TRADER	1	9	1		128	G3	P2		41	2013-06-29		1	SVD	1	1		1	2013-06-29	13	47	13	52	8	9	250	1	3.5		1
6	2013	34455/0827	27	6	STUDENT	1				130	G2	P1		38	2013-06-29		2	CS	1	1		1	2013-06-29	13	50	13	52	8	9		1	3.8
6	2013	16250/06	26	6	SEAMSTRESS	1	2	1		128	G4	P3		38	2013-06-28		1	SVD	1	1		1	2013-06-29	15	25	15	30	8	9	100	3	2.8		1	3
6	2013	114494/13	27	1	HOUSEWIFE	1	6	1		128	G4	P3		41	2013-06-28		1	SVD	1	1		1	2013-06-29	17	40	17	45	5	7	150	1	3.2		1	3
6	2013	12149/10	26	3	NURSING	1	4	1		128	G2	P1		38	2013-06-29		1	SVD	1	1		1	2013-06-30	7	10	7	12	7	8	150	1	3		1	3
6	2013	117125/13	27	1	HOUSE WIFE	1	6	1		126	G5	P4		38	2013-06-30		1	SVD	1	2		1	2013-06-30	9	45	9	46	8	9	100	1	2.8		1	3
6	2013	11720/13	35	1	HOUSE WIFE	1	6	1		130	G4	P3		40	2013-06-30		1	SVD	1	2		1	2013-06-30	12	15	12	20	8	9	200	1	2.6		1	3
6	2013	56018/09	25	1	HUUSE WIFE	1	8	1		138	G3	P2		36	2013-06-30		1	SVD	1	2		1	2013-06-30	16	10	16	15	8	9	150	1	2.6			3
6	2013	115909/13	23	6	SEAMSTRESS	1	8	1		141	G2	P1		37	2013-06-30		1	SVD	1	2		1	2013-07-01	18	30	18	34	8	9	150	1	2.8		1	3
7	2013	108048/12	27	6	HOUSEWIFE	1	10	1		132	G2	P1		36	2013-07-01		1	SVD	1	2		1	2013-07-01	15	10	15	15	8	9	150	1	2.3		1	3
7	2013	117253/13	20	6	TRADER	1	6	1		135	G2	P1		36	2013-07-01		1	SVD	1	2		1	2013-07-01	17	24	17	27	7	8	200	1	3		1	1
7	2013	117251/13	24	1	HOUSE WIFE	1	7	1		136	G2	P1		37	2013-07-01		1	SVD	1	1		1	2013-07-01	16	48	16	50	6	9	150	1	2.6		1		3
7	2013	117261/13	21	6	HAIRDRESSER	1	10			134	G2	P1		38	2013-07-02		1	SVD	1	2		1	2013-07-02	17	57	18	0	8	9	150	1	2.3		1	3
7	2013	117272/13	35	6	TRADER	1	8	1		138	G5	P4		38	2013-07-02		1	SVD	1	2		1	2013-07-02	10	35	10	38	8	9	200	1	3.6		1	3
7	2013	116385/13	28	4	SECRETARY	1	2	1		136	G1	P0		41	2013-07-02		2	CS	1	1		1	2013-07-02	9	20	9	24	8	9	300	1	2.5		1	3
7	2013	117228/13	29	6	TRADER	1		1		134	G2	P1		36	2013-07-01		2	CS	1	2		1	2013-07-02	11	4	11	8	7	8	400	1	2.5		2	3
7	2013	117296/13	17	1	HUSE WIFE	1	10	1		100	G1	P0		36	2013-07-02		3	ASSISTED	1	1		3	2013-07-02	20	55	21	5	1	1	200	1	2.5		2	3
7	2013	117008/13	37	3	TEACHER	1	4	1		128	G3	P2		40	2013-07-03		1	SVD	1	2		1	2013-07-03	15	0	15	20	5	8	300	2	2.6		1	3
7	2013	103114/12	24	3	TEACHER	1	5	1	1	132	G3	P2		38	2013-07-03		1	SVD	1	2		1	2013-07-04	24	47	24	50	8	9	200	2	3		1	3
7	2013	97699/12	18	1	HOUSE WIFE	1	6	1		130	G1	P0		36	2013-07-03		1	SVD	1	2		1	2013-07-04	2	18	2	23	8	9	150	2	2.7		1	3
7	2013	117376/13	21	6	TRADER	1	8			136	G2	P1		37	2013-07-04		1	SVD	1	2		1	2013-07-04	16	4	16	10	8	9	200	2	2.8		1	3
7	2013	116596/12	26	3	NURSE	1	5	1		130	G1	P0		40	2013-07-05		1	SVD	1	2		1	2013-07-05	9	38	9	40	6	8	200	2	3.2		1	3
7	2013	69597/10	25	6	TRADER	1	8	1		128	G3	P2		41	2013-07-05		1	SVD	1	1		1	2013-07-05	19	57	20	2	8	9	150	2	2.9		1	3
7	2013	111607/13	29	6	TRADER	1	8			128	G2	P1		37	2013-07-05		1	SVD	1	2		1	2013-07-05	23	45	23	50	8	9	250	2	2.5		1	3
7	2013	99983/12	26			1	3	1		136	G2	P1		39	2013-07-05		2	CS	1	1		1	2013-07-06	24	51	24	59	9	9	500	1	3.7		2	3
7	2013	117309/13	36	6	FARMER	1	7	1		136	G6	P5		36	2013-07-06		3	ASSISTED	1	1		1	2013-07-06	9	28	9	33	7	9	200	1	2.6		2	3
7	2013	117303/13	23	6	TRADER	1	2	1		130	G1	P0		38	2013-07-05		1	SVD	1	2		1	2013-07-06	13	12	13	14	7	9	500	1	3.2		1	3
7	2013	73068/10	34	6	FARMER	1	8	2		132	G5	P4		40	2013-07-06		1	SVD	1	1		1	2013-07-06	6	35	6	39	8	9	200	1	3.2		1	3
7	2013	117414/13	18	1	HOUSE WIFE	1	7	1		130	G1	P0		40	2013-07-06		1	SVD	1	1		1	2013-07-06	18	20	18	25	6	8	200	1	3.2		1	3
7	2013	67884/10	33	6	TRADER	1	7	1		130	G1	P0		40	2013-07-06		1	SVD	1	2		1	2013-07-06	19	45	19	52	8	9	200	1	3.3		1	3
7	2013	60356/09	24	3	NURSE	1	2	1		132	G1	P0		40	2013-07-06		1	SVD	1	1		1	2013-07-07	3	0	3	6	7	8	200	3	3.3
7	2013	117269/13	23	6	TRADER	1	10	2		132	G2	P1		39	2013-07-02		1	SVD	1	2		1	2013-07-07	6	50	6	57	8	9		1	2.4		1	2
7	2013	38994/10	25	1	HOUSEWIFE	1	6			130	G2	P1		39	2013-07-06		1	SVD	1	1		1	2013-07-07	3	52	3	55	8	9	150	1	3.5		1	3
7	2013	115711/13	19	6	FARMER	1	10				G2	P1		38	2013-07-07		1	SVD	1	1		1	2013-07-07	4	12	4	14	9	9		1	3.2		1	2
7	2013	11742/13	24			1		1		128	G1	P0		34	2013-07-07		2	CS	1	1		1	2013-07-07	11	27	11	30	7	8	400	1	1.5			3
7	2013	116400/13	27	6	STUDENT	1	3	1		138	G1	P0		38	2013-07-07		1	SVD	1	2		1	2013-07-08	12	35	12	40	8	9	200	3	3.2		2	3
7	2013	11334/06	29	6	TRADER	1	3	1		128	G3	P2		36	2013-07-08		1	SVD	1	2		1	2013-07-08	8	38	8	43	8	9	200	2	3.1		1	3
7	2013	109185/12	20	6	STUDENT	1	5	1		130	G1	P0		37	2013-07-08		1	SVD	1	1		1	2013-07-08	15	57	16	0	7	9	200	3	2.5		1	2
7	2013	28686/07	25	6	HAIRDRESSER	1	4	1		131	G2	P1		37	2013-07-08		1	1SVD	1	2		1	2013-07-08	19	16	19	19	8	9	150	3	2.8		1	3
7	2013	117486/13	15	6	FARMER	1	5	1		144	G1	P0		39	2013-07-09		3	ASSISTED	1	1		1	2013-07-09	13	59	14	2	8	9		3	3.1		1	3
7	2013	117085/13	26	6	TRADER	3		1		138	G3	P2		39	2013-07-08		2	CS	2	2	2	1	2013-07-09	10	51	10	53	8	9	300	1	3	2.7	2	3
7	2013	77555/11	30	6	FARMER	1	8			132	G5	P4		42	2013-07-10		1	SVD	1	1		1	2013-07-10	2	5	2	8	8	9	200	1	3		1	3
7	2013	117529/13	30	6	TRADER	1	3			132	G3	P2		42	2013-07-09		1	SVD	1	1		1	2013-07-10	2	15	2	18	7	8	150	1	3.2		1	3
7	2013	35528/08	26	6	TRADER	1	2			128	G2	P1		36	2013-07-10		1	SVD	1	2		1	2013-07-10	2	20	2	23	8	9	400	2	3.2		2	3
7	2013	117541/13	18	6	STUDENT	1	10	1		128	G1	P0		37	2013-07-10		1	SVD	1	1		1	2013-07-10	8	48	8	55	8	9	200	1	2.5		1	3
7	2013	113016/13	17	6	HAIRDRESSING	1	8	1		128	G1	P0		36	2013-07-10		1	SVD	1	2		1	2013-07-10	15	29	15	31	8	9	250	1	2.6		1	3
7	2013	117525/13	20	6	TRADER	1	2	1		130	G1	P0		39	2013-07-09		1	SVD	1	2		1	2013-07-10	15	56	15	39	7	8	250	1	2.2		1	3
7	2013	84268/11	34	1	HOUSEWIFE	1	9	1		132	G5	P4		40	2013-07-09		1	SVD	1	2		1	2013-07-10	17	10	17	16	8	9	200	1	3		1	2
7	2013	81518/11	38	6	TRADER	1	5	1		130	G4	P3		39	2013-07-10		1	SVD	1	2		1	2013-07-10	19	0	19	5	8	9	180	1	2.7		1	3
7	2013	117574/13	23	1	HOUSE WIFE	1	10	1		132	G2	P1		38	2013-07-10		1	SVD	1		2	1	2013-07-10	20	9	20	12	8	9	210	1	2.6		2	1
7	2013	108162/12	22	3	HEALTH WORKER	1	1	1		42	G1	P0		36	2013-07-10		1	SVD	1	2		1	2013-07-10	23	20	23	25	4	6	200	1	2.7		2	3
7	2013	117559/13	37	1	HOUSE WIFE	1		1		140	G5	P4		42	2013-07-10		2	CS	1	1		1	2013-07-11	12	10	12	12	8	9	400	1	3.6		2	3
7	2013	97810/12	23	1	HOUSE WIFE	1				134	G3	P2		37	2013-07-10		1	SVD	1	2		1	2013-07-12	2	0	2	5	8	9	180	2	2.8		2	3
7	2013	114709/13	33	3	CIVIL SERVANT	2	3	2		136	G2	P1		39	2013-07-11		1	SVD	2	2	2	1	2013-07-10	2	29	2	40	9	9	300	1	2.4	2.6	1	3
7	2013	67539/10	32	6	TRADING	1	9			124	G5	P4		36	2013-07-10		1	SVD	1	2		1	2013-07-12	3	35	4	8	8	9	200	1	2.5		1	3
7	2013	11421/13	24	6	TRADER	1	2			146	G2	P2		36	2013-07-10		1	SVD	1	2		1	2013-07-12	2	15	2	20	8	9	200	1	2.5		1	3
7	2013	58271/09	22	6	TRADER	1	1	2		134	G1	P0		34	2013-07-11		1	SVD	1	1		1	2013-07-12	13	40	13	47	7	9	200	2	3		1	3
7	2013	117624/13	29	6	TRADER	1	6	1		136	G4	P3		38	2013-07-12		1	SVD	1	1		1	2013-07-12	13	45	13	50	8	9	200	1	2.8		1	3
7	2013	106553/12	27	6	TRADER	1	10	1		128	G4	P3		40	2013-07-12		1	SVD	1	1		1	2013-07-12	14	47	14	52	7	8	200	1	2.8		2	3
7	2013	117651/13	20	1	HOUSE WIFE	1	5	1		122	G2	P1		38	2013-07-12		2	CS	2	2	2	1	2013-07-12	20	9	20	11	6	9	500	1	2.3	2.5	2
7	2013	117653/13	36	6	TRADER	1	8	1		142	G5	P4		40	2013-07-12		1	SVD	1	2		1	2013-07-12	22	5	22	10	8	7	200	1	3.4		2
7	2013	117600/3	20	6	TRADER	1	2	1	1	138	G1	P0		34	2013-07-12		1	SVD	1	1		1	2013-07-12	4	43	4	52	7	9	200	3	3		1
7	2013	99668/12	23	6	FARMER	1	4	1		134	G1	P0		36	2013-07-13		1	SVD	1	2		1	2013-07-13	23	20	23	30	6	8	200	1	2.5		1
7	2013	109974/13	30	6	FARMER	1	7	1		140	G4	P3		40	2013-07-13		1	SVD	1	2		1	2013-07-13	1	0	1	7	6	8	200	1	3.5		1	3
7	2013	117682/13	22	6	FARMER	1	6	1		138	G1	P0		36	2013-07-14		1	SVD	1	1		1	2013-07-14	5	25	5	30	8	9	150	1	2.6		2	3
7	2013	88780/11	30	6	SEAMSTRESS	1	2	1		132	G1	P0		40	2013-07-14		2	CS	1	1		1	2013-07-15	12	58	13	0	7	8		1	2.8		2
7	2013	116609/13	21	6	STUDENT	1	5	1			G1	P0		37	2013-07-13		1	SVD	1	1		3	2013-07-14	19	30	19	35			10	1	1.9		2	3
7	2013	117731/13	27	3	TEACHER	1	7	1		136	G3	P2		40	2013-07-15		1	SVD	1	1		1	2013-07-15	17	35	17	38	8	9	180	1	3.5		2	3
7	2013	117728/13	21	6	TRADER	1	4	1		128	G1	P0		38	2013-07-15		1	SVD	1	2		1	2013-07-16	1	16	1	20	7	9	300	2	2.6		2	3
7	2013	116937/13	25	6	FARMER	1	4	1		128	G3	P2		40	2013-07-16		1	SVD	1	1		1	2013-07-16	6	30	6	35	8	9	100	1	3.5		1	3
7	2013	117764/13	18	6	STUDENT	1	10	1		130	G2	P1		42	2013-07-16		1	SVD	1	1		1	2013-07-16	19	8	19	12	7	8	200	3	3.4		2	1
7	2013	111641/13	37	1	HOUSE WIFE	1		1		128	G7	P6		36	2013-07-15		1	SVD	1	2		1	2013-07-16	20	35	20	40	8	9	200	1	3		2	3
7	2013	117737/13	23	6	FARMER	1	4	1		130	G1	P0		40	2013-07-16		1	SVD	1	1		1	2013-07-16	22	12	22	15	8	9	200	1	3		1	2
7	2013	117739/13	23	6	TRADER	1	2	1		140	G2	P0		30	2013-07-16		1	SVD	1	2		1	2013-07-16	23	31	23	34	7	9	200	1	3		2	1
7	2013	110023/13	17	6	UNEMPLOYED	1	2	1		130	G1	P0		40	2013-07-16		2	CS	1	1		1	2013-07-16	17	1	17	4	8	9	200	1	3.4		2	2
7	2013	48846/09	28	6	HAIRDRESSER	1	10	1		128	G2	P1		35	2013-07-17		1	SVD	1	1		1	2013-07-17	13	40	13	45	8	9	200	1	2.5		2	3
7	2013	43938/08	32	6	TRADER	1	10	1		132	G5	P4		38	2013-07-17		1	SVD	1	2		1	2013-07-17	15	29	15	34	8	9	300	1	3.5		1	3
7	2013	71241/10	27	3	NURSE	1	6	1		134	G2	P1		39	2013-07-18		1	SVD	1	2		1	2013-07-18	23	8	23	38	8	9	200	1	2.9		1	3
7	2013	23205/07	27	6	TRADER	1	5	1		130	G3	P2		37	2013-07-19		1	SVD	1	1		1	2013-07-19	5	50	5	53	8	9	200	3	3.6		1	3
7	2013	117866/13	21	1	HOUSE WIFE	1	7	1		136	G1	P0		37	2013-07-19		1	SVD	1	2		1	2013-07-19	13	49	13	52	7	9	200	3	1.7		1	3
7	2013	96888/12	17	6	STUDENT	1	8	1		134	G1	P0		37	2013-07-19		1	SVD	1			1	2013-07-19	12	35	12	41	8	9	350	3	3.3		1	3
7	2013	908843/12	38	6	TRADER	1	8	1		134	G5	P4		36	2013-07-19		1	SVD	1	2		1	2013-07-19	14	54	14	56	8	9	300	1	3.1		1	3
7	2013	85426/11	22	6	TRADER	1	7	1		128	G2	P1		36	2013-07-19		1	SVD	1	2		1	2013-07-19	16	15	16	15	8	9	200	3	2.4		1	2
7	2013	117843/13	17	6	HAIRDRESSER	1	3	1		137	G2	P1		38	2013-07-19		3	ASSISTED	1	2		1	2013-07-19	18	25	18	30	7	8	250	1	2.5		1	3
7	2013	101721/13	36	6	TRADER	1		1		138	G2	P1		41	2013-07-18		1	SVD	1	2		1	2013-07-19	11	40	11	42	8	9	200	1	3.7		2	3
7	2013	40807/08	30	3	TAECHER	1	2	1		138	G3	P2		36	2013-07-19		1	SVD	1	1		1	2013-07-20	2	25	2	28	8	9	150	1	2.1		1	3
7	2013	117856/13	24	6	HAIRDRESSER	1	4	1		140	G3	P2		36	2013-07-19		1	SVD	1	1		1	2013-07-20	2	40	2	43	7	9	200	1	2.5		1	3
7	2013	11872/13	28	6	FARMER	1	8	1		122	G5	P4		40	2013-07-20		1	SVD	2	1	2	1	2013-07-20	6	37	6	50	8	9	250	1	2.6	2.5	1	3
7	2013	69709/10	28	3	NURSE	1		1		128	G1	P0		39	2013-07-18		1	SVD	1	1		1	2013-07-20	12	50	13	0	8	9	200	3	3.1		1	3
7	2013	117871/13	26	6	TRADER	1	3	1		132	G3	P2		36	2013-07-19		1	SVD	1	2		1	2013-07-20	14	10	14	15	8	9	200	1	2.6		2	3
7	2013	109144/12/	20	1	HOUSE WIFE	1	9	1		132	G2	P1		36	2013-07-21		1	SVD	1	1		1	2013-07-21	3	14	3	17	8	9	200	1	2.6		2	3
7	2013	86458/11	18	6	TRADER	1	9	1			G2	P1			2013-07-21		2	CS	2	2	2	1	2013-07-21	10	25	10	28	8	9	120	1	2	1.5	1
7	2013	14174/06	17	1	HOUSE WIFE	1	3	1		124	G1	P0		36	2013-07-21		1	SVD	1	1		1	2013-07-21	11	43	11	47	8	9	200	2	2.8		1	3
7	2013	117730/13	29	6	FARMER	1					G4	P3		40	2013-07-21		1	SVD	1	1		1									1	3		2	3
7	2013	107832/12	23	6	STUDENT	1	2	1	1	132	G1	P0		38	2013-07-20		2	CS	1	2		1	2013-07-21	12	24	12	30	9	9		1	3.2		2	3
7	2013	117779/13	18	1	HOUSE WIFE	1	2	1		138	G1	P0		36	2013-07-21		2	CS	1	1		1	2013-07-21	18	5	18	7	8	9	400	1	2.4		2	3
7	2013	60062/09	39	3	TEACHER	1	3	1		134	G3	P2		36	2013-07-20		1	ND	1	1		1	2013-07-21	20	20	20	24	7	8	150	1	2.2		2	3
7	2013	22803/13	27	1	HOUSE WIFE	1	6	1		130	G2	P1		39	2013-07-22		1	ND	1	2		1	2013-07-22	10	30	10	35	8	9	200	2	3.8		1	3
7	2013	17728/09	27	6	SEAMSTRESS	1	8	1		132	G5	P4		36	2013-07-22		1	ND	1	2		1	2013-07-22	15	7	15	10	8	9	150	1	2.5		2	3
7	2013	117931/13	19	1	HOUSE WIFE	1	5	1		126	G1	P0		36	2013-07-22		2	CS	1	2		1	2013-07-23	11	37	11	40	7	8	150	1	3.3		1	3
7	2013	67792/10	30	6	TRADER	1	3	1		136	G4	P3		36	2013-07-23		3	ASSISTED	1	1		1	2013-07-23	19	30	19	35	7	8	400	2	3.5		1	3
7	2013	84945/11	29	6	TRADER	1	4	1		130	G2	P1		38	2013-07-23		1	ND	1	1		1	2013-07-23	23	32	23	37	7	9	200	1	3.1		1	3
7	2013	41301/08	26	6	TRADER	1	4	1		138	G4	P3		40	2013-07-23		1	ND	1	1		1	2013-07-24	5	15	5	20	7	9	200	1	3.1		2	3
7	2013	62081/08	22	1	HOUSE WIFE	1	4	1		133	G1	P0		38	2013-07-23		2	CS	1	2		1	2013-07-24	11	40	11	42	7	8	150	3	2.1		1	3
7	2013	115512/13	25	6	FARMER	1	10	1		130	G2	P1		32	2013-07-22		1	ND	1	1		1	2013-07-22	23	28	23	33	2	4	150	1	1.4		2	3
7	2013	117978/13	25	6	FARMER	1	7	1		134	G5	P4		37	2013-07-24		2	CS	1	1		1	2013-07-24	18	0	18	3	9	9	200	1	3.3		2	3
7	2013	33152/08		6	FARMER	1	5	1		136	G6	P5		32	2013-07-24		1	ND	1	2		1	2013-07-24	17	35	17	42	8	9	150	1	2.9		1	3
7	2013	91670/11	24	1	HOUSE WIFE	1	8	2		128	G2	P1		38	2013-07-24		1	ND	1	2		1	2013-07-25	24	1	24	12	6	8	200	1	2.2		1
7	2013	117988/13	29	6	FARMER	1	2			128	G4	P3		35	2013-07-24		1	ND	1	1		1	2013-07-25	24	45	24	50	8	9	150	1	2.6		2	3
7	2013	117997/13	30	6	FARMER	1	5			136	G8	P7		38	2013-07-25		1	ND	1	1		1	2013-07-25	19	59	20	8	8	9	200	1	2.9		1	3
7	2013	117990/13	29	1	HOUSE WIFE	1	4			132	G3	P2		38	2013-07-24		2	CS	1	1		1	2013-07-25	19	31	19	35	7	9	200	1	2.8		2	3
7	2013	118028/13	24	6	TRADER	1	4			124	G2	P1		39	2013-07-25		1	ND	1	2		1	2013-07-25	22	55	23	0	8	9	400	1	2.9		1	3
7	2013	6424/06	36	1	HOUSE WIFE	1	3			136	G5	P4		40	2013-07-25		1	ND	1	1		1	2013-07-26	1	10	1	15	8	9	150	1	2.7		1	3
7	2013	118027/13	26	6	FARMER	1	10			132	G2	P1		37	2013-07-26		1	ND	1	1		1	2013-07-26	3	30	3	35	8	9	200	1	2.5		2	2
7	2013	72992/10	20	1	HOUSE WIFE	1	2			130	G2	P1		38	2013-07-25		1	ND	1	1		1	2013-07-26	4	49	4	53	8	9	200	1	2.9		2	3
7	2013	112958/13	22	6	SEAMSTRESS	1	7			142	G3	P2		39	2013-07-26		1	ND	1	1		1	2013-07-26	3	54	4	2	7	9	150	1	2.8		1	3
7	2013	118009/13	19	6	FARMER	1	2			126	G1	P0		39	2013-07-25		1	ND	1	2		1	2013-07-26	3	50	3	55	7	9	200	2	2.6		1	3
7	2013	116094/13	26	6	TRADER	1	8			126	G2	P1		39	2014-07-26		1	ND	1	2		1	2013-07-26	7	40	7	44	7	9	200	1	3		1	3
7	2013	55594/09	28	1	HOUSE WIFE	1	7			136	G2	P1		38	2013-07-26		2	CS	1	2		1	2013-07-26	11	23	11	30	8	9	200	1	2.8		1	3
7	2013	116354/13	35	1	HOUSE WIFE	1	2			136	G4	P3		38	2013-07-26		2	CS	1	2		1	2013-07-26	13	21	13	23	9	9	150	1	3.1		2	3
7	2013	113268/13	17	6	FARMER	1	3			138	G1	P0		37	2013-07-25		1	ND	1	1		1	2013-07-26	17	55	18	0	6	8	250	1	2.8		1	2
7	2013	106313/12	17	1	HOUSE WIFE	1	8			130	G1	P0		34	2013-07-27		1	ND	1	2		1	2013-07-27	2	25	2	29	8	9	200	3	2.3		2	2
7	2013	56768/09	17	1	HOUSE WIFE	1	6			132	G1	P0		36	2013-06-27		1	ND	1	1	1	1	2013-07-27	4	14	4	16	8	9	150	2	2.9		1	3
7	2013	113316/13	20	1	HOUSE WIFE	1	2	1		136	G1	P0		37	2013-07-26		2	CS	1	2		1	2013-07-27	8	23	8	23	8	9	500	1	2.7		1	3
7	2013	11808/13	25	1	HOUSE WIFE	1	8	1		130	G2	P1		36	2013-07-27		1	ND	1	1		1	2013-07-27	10	0	10	5	8	9	150	2	2.8		2	3
7	2013	117790/13	15	1	HOUSE WIFE	1	7			134	G1	P0		36	2013-07-27		2	CS	1	2		1	2013-07-27	13	3	13	3	7	8	300	1	3.1		2	3
7	2013	118078/13	19	1	HOUSE WIFE	1	6	1		132	G1	P0		40	2013-07-27		1	ND	1	1		1	2013-07-27	14	45	14	50	8	9	200	2	3		1	2
7	2013	41867/08	23	3	TEACHER	1	2	1			G2	P1		40	2013-07-27		2	CS	1	2		1	2013-07-27	21	2	21	5	8	9		1	3.3		2
7	2013	77935/11	36	6	TRADER	1	9	1		130	G5	P4		36	2013-07-28		1	ND	1	2		1	2013-07-28	2	31	3	5	7	9	250	1	2.6		2	3
7	2013	118083/13	27	6	FARMING	1	2	1		146	G1	P0		40	2013-07-27		3	ASSISTED	1	1		1	2013-07-28	7	50	7	55	6	8	300	2	3.2
7	2013	10167/12	23	6	TRADING	1	10			132	G3	P2		38	2013-07-31		1	ND	1	2		1	2013-07-21	21	40	21	45	8	9	200	1	3.2		2	3
7	2013	15950/06	33	6	HAIRDRESSER	1	6			136	G3	P2		39	2013-07-28		1	ND	1	2		1	2013-07-28	13	50	13	55	8	9	300	3	3		1	3
7	2013	118096/13	30	1	HOUSE WIFE	1	3			136	G4	P3		38	2013-07-28		1	ND	1	1		1	2013-07-28	16	50	16	55	9	9	150	1	3		1	3
7	2013	114271/13	27	6	SEAMSTRESS	1	7			128	G2	P1		39	2013-07-28		1	ND	1	1		1	2013-07-28	18	26	18	28	6	8	150	1	2.6		1	3
7	2013	9999/12	34	6	TRADER	1	9			130	G5	P4		38	2013-07-29		1	ND	1	2		1	2013-07-29	24	47	24	50	8	9	150	1	2.4		2	3
7	2013	117928/13	33	1	HOUSE WIFE	1	3			132	G6	P5		39	2013-07-29		1	ND	1	1		1	2013-07-29	19	40	19	44	8	9	150	1	3.2		1	3
7	2013	113991/13	21	1	HOUSE WIFE	1	4			120	G2	P1		36	2013-07-31		1	ND	1	1		1	2013-07-31	6	0	6	5	8	9		2	2.9		1	3
7	2013	80648/11	24	1	RESEARCH ASSISTANT	1	2			130	G2	P1		40	2013-07-31		1	ND	1	2		1	2013-07-31	17	48	17	50	7	9	150	1	3.6		1	3
8	2013	108975/12	28	6	TRADER	1	2			132	G1	P0		36	2013-07-31		1	ND	1	2		1	2013-08-01	5	58	6	0	8	9	200	1	2.5		2	3
8	2013	113329/13	20			1	6	1		128	G3	P2		39	2013-08-01		1	ND	1	1		1	2013-08-01	16	27	16	32	8	9	200	1	3.5		1	3
8	2013	94115/12	30	3	RESEARCH WORKER	1	7	1		130	G2	P1		40	2013-08-01		1	ND	1	1		1	2013-08-02	1	40	1	44	8	9	200	3	3.5		2	3
8	2013	112529/13	30	6	TRADER	1	4	1		132	G3	P2		41	2013-08-01		1	ND	1	1		1	2013-08-02	3	45	3	48	8	9	200	1	3.8		2	3
8	2013	118656/13	34	1	HOUSE WIFE	1	6	1		130	G4	P3		36	2013-08-02		1	ND	1	2		1	2013-08-02	11	50	11	55	8	9	150	1	2.7		2	2
8	2013	118672/13	40	6	TRADER	1	4	1		136	G7	P6		39	2013-08-02		1	ND	1	2		1	2013-08-02	15	30	15	34	7	9	200	1	1.9		1	3
8	2013	118675/13	18	1	HOUSE WIFE	1	4	1		128	G1	P0		37	2013-08-02		1	ND	1	2		1	2013-08-02	16	30	16	35	8	9	200	2	2.9		2	3
8	2013	96788/12	22	6	FARMING	1	3	1		128	G2	P1		36	2013-08-02		1	ND	1	2		1	2013-08-02	23	30	23	33	7	9	200	2	2.5		1	3
8	2013	109222/13	23	6	HAIRDRESSER	1	6			130	G2	P1		40	2013-08-03		1	ND	1	2		1	2013-08-03	5	5	5	8	8	9	200	2	3.3		2	3
8	2013	63876/10	24	1	HOUSE WIFE	1	7	1		130	G2	P1		36	2013-08-03		1	ND	1	2		1	2013-08-03	2	40	2	45	8	9	250	2	3		1	3
8	2013	118717/13	18	1	HOUSE WIFE	1	9	1		128	G1	P0		36	2013-08-05		1	ND	1	1		1	2013-08-05	3	0	3	6	7	9	150	3	2.4		2	3
8	2013	116966/13	34	6	STUDENT	1	4	1		136	G1	P0		39	2013-08-04		1	ND	1	2		1	2013-08-05	4	55	5	6	8	9	200	2	2.5		1
8	2013	118843/13	39	6	FARMER	1	8	1		136	G7	P6		36	2013-08-05		1	ND	1	1		1	2013-08-05	17	1	17	5	8	9	900	1	3.2		1	3
8	2013	118657/13	19	6	FARMER	1	9	1		138	G2	P1		42	2013-08-03		2	ASSISTED	1	2		1	2013-08-05	17	40	17	45	8	9		1	4		2	3
8	2013	49629/10	24	1	HOUSE WIFE	1	5			130	G2	P1		38	2013-08-05		1	ND	1	1		1	2013-08-05	18	30	18	35	6	8	200	2	2.2		1	3
8	2013	53696/09	29	1	HOUSE WIFE	1	5			136	G3	P2		38	2013-08-06		1	ND	1	2		1	2013-08-06	7	0	7	3	8	9	200	1	2.8		1	3
8	2013	34161/08	28	3	TEACHER	1	4			142	G3	P2		36	2013-08-06		1	ND	1	1		1	2013-08-06	8	2	8	5	8	9	150	1	3		1	3
8	2013	69366/09	27	1	HOUSE WIFE	1	2			142	G2	P1		38	2013-08-06		2	CS	1	2		1	2013-08-06	14	17	14	22	8	9		1	3.2		2	3
8	2013	55919/09	27	6	SEAMSTRESS	1	10			130	G3	P2		36	2013-08-06		1	ND	1	2		1	2013-08-06	14	25	14	30	8	9	300	1	3.5		2	1
8	2013	118856/13	19	1	HOUSE WIFE	1	3			136	G1	P0		36	2013-08-06		1	ND	1	1		1	2013-08-06	19	33	19	38	5	8	250	2	2.7		1	3
8	2013	2681/06	34	4	COMMUNITY DEVELOPER	1	10			128	G5	P4		38	2013-08-06		1	ND	1	1		1	2013-08-06	19	45	19	50	6	8	200	1	2.5		2	1
8	2013	118874/13	23	1	HOUSE WIFE	1	2	1		136	G2	P1		38	2013-08-06			ND	1	2		1	2013-08-06	18	25	18	30	7	8	250	1	2.6		1	3
8	2013	64870/10	24	3	NURSE	1		1		144	G1	P0		38	2013-08-06		1	ND	1	2		1	2013-08-06	23	10	23	15	7	8	200	2	2.8		1	3
8	2013	118877/13	24	1	HOUSE WIFE	1	4	1		130	G2	P1		38	2013-08-07		1	ND	1	2		1	2013-08-07	5	15	5	20	7	8	150	1	2.6		2	3
8	2013	118868/13	15	1	HOUSE WIFE	1	2			136	G1	P0		36	2013-08-06		1	ND	1	1		1	2013-08-07	6	40	6	45	7	8	250	3	2.5		1	3
8	2013	11397/13	28	6	FARMER	2	4			138	G3	P2		40	2013-08-07		2	CS	2	1	1	1	2013-08-07	16	5	17	5	9	9		1	1.5	1.2	1	3
8	2013	116148/13	20	1	HOUSE WIFE	1	7	1		130	G1	P0		36	2013-08-07		3	ASSISTED	1	2		1	2013-08-07	4	30	4	35	2	6	300	3	2.3		1	3
8	2013	118193/13	19	1	HOUSE WIFE	1	7	1		130	G1	P0		36	2013-08-08		1	ND	1	2		1	2013-08-08	9	20	9	25	6	8	250	3	2.7		1	3
8	2013	116734/13	24	6	SEAMSTRESS	1	4	1		136	G4	P3		40	2013-08-07		2	CS	2	2	2	1	2013-08-08	14	26	15	0	8	9		1	3	2.1	2	3
8	2013	5465/06	24			1	3	1		138	G3	P2		39	2013-08-08		1	ND	1	2		1	2013-08-08	17	30	17	35	8	9	200	1	3.2		2	3
8	2013	116049/13	23	6	SEAMSTRESS	1	3	1		124	G1	P0		42	2013-08-08		2	CS	2	2	2	1	2013-08-08	17	49	17	50	8	9		1	1.8	2.5	2	3
8	2013	6696/10	25	6	TRADER	1	4	1		130	G5	P4		37	2013-08-09		1	ND	1	2		1	2013-08-09	5	53	5	58	7	8	300	1	3		1	3
8	2013	117384/12	21	6	HAIRDRESSER	1	2	1		128	G4	P3		36	2013-08-08		1	ND	1	1		1	2013-08-09	11	40	11	43	7	9	300	1	3		1	3
8	2013	113970/13	18	6	STUDENT	1	9			128	G1	P0		36	2013-08-08		2	CS	1	1		1	2013-08-09	15	45	15	40	8	9		1	3		1	3
8	2013	118978/13	42	6	TRADER	1	4	1		134	G7	P6		36	2013-08-09		1	ND	1	1		1	2013-08-09	18	43	18	47	7	9	150	1	2.5		1	3
8	2013	118990/13	33	6	TRADER	1	10	1		132	G5	P4		36	2013-08-09		1	ND	1	2		1	2013-08-09	18	32	18	37	8	9	300	1	2.5		2	3
8	2013	117786/13	18	6	FARMER	1	10	1		128	G2	P1		36	2013-08-09		1	ND	1	2		1	2013-08-09	20	30	20	40	8	9	200	2	2.6		2	2
8	2013	112167/13	24	6	TRADER	1	4	1		132	G2	P1		38	2013-08-10		1	ND	1	1		1	2013-08-10	11	30	11	33	8	9	200	2	3.4		1
8	2013	119029/13	26	6	FARMER	1	10	1		128	G3	P2		38	2013-08-10		1	ND	1	2		1	2013-08-10	14	27	14	52	6	8	200	1	2.7		2	2
8	2013	118875/13	20	1	HOUSE WIFE	1	2	1		128	G2	P1		40	2013-08-10		1	ND	1	1		1	2013-08-10	17	2	17	8	3	4	400	1	3.5		1	3
8	2013	119021/13	33	6	TRADER	1	5			140	G4	P3		37	2013-08-10		1	ND	1	1		1	2013-08-10	24	28	24	35	8	9	200	1	3.3		1	3
8	2013	119022/13	19	6	STUDENT	1	9	1		130	G2	P1		40	2013-08-11		2	CS	1	2		1	2013-08-11	11	5	11	8	9	9		1	3		1	3
8	2013	95738/12	34	3	CLERK	1	7	1		138	G4	P3		39	2013-08-11		1	ND	1	1		1	2013-08-11	12	40	12	44	6	8	250	1	3		2	3
8	2013	119036/13	19	1	HOUSE WIFE	1	7	1		138	G4	P3		37	2013-08-11		1	ND	1	2		1	2013-08-11	23	20	23	24	4	7	300	1	2.5		2	3
8	2013	119035/13	20	6	FARMER	1		1		132	G1	P0		37	2013-08-11		2	CS	2	2	2	1	2013-08-12	15	5	15	8	8	9	300	1	2.9	2.9	2	3
8	2013	119029/12	29	6	FARMER	1		1		132	G1	P0		36	2013-08-11		1	ND	1	1		1	2013-08-12	1	23	1	30	9	9	150	2	3		1	3
8	2013	119014/13	34	6	FARMER	1	6			134	G6	P5		38	2013-08-11		1	ND	1	1		1	2013-08-11	23	20	23	25	8	9	100	1	3.2		1	3
8	2013	117874/13	33	6	FARMER	2	2				G5	P4		36	2013-08-11		1	ND	1	1		1	2013-08-11	23	46	23	50	4	7	200	1	2.3		1	3
8	2013	109237/12	15	1	HOUSE WIFE	1	4	1		130	G1	P0		36	2013-08-12		1	ND	1	2		1	2013-08-12	19	2	19	6	8	9	200	2	3		1	3
8	2013	96659/12	25	6	TRADER	1	4	1		130	G3	P2		39	2013-08-13		1	ND	1	1		1	2013-08-13	6	5	6	15	7	8	300	2	3.1		1	3
8	2013	120030/13	35	6	TRADER	1	8	1		136	G3	P2		37	2013-08-13		1	ND	1	2		1	2013-08-13	13	0	13	6	7	8	250	2	2.9		1	3
8	2013	120048/13	35			1	10			128	G4	P3		36	2013-08-14		1	ND	1	2		1	2013-08-14	1	25	1	30	7	8	300	1	3
8	2013	120032/13	22	1	HOUSE WIFE	1	1	1		123	G1	P0		38	2013-08-13		1	ND	1	1		1	2013-08-14	3	25	3	30	7	8	350	3	2.8		1	3
8	2013	118829/13	19	1	HOUSE WIFE	1	1	1		132	G1	P0		30	2013-08-14		1	ND	1	1		1	2013-08-14	5	50	5	55	8	9	250	2	2		1	1
8	2013	118931/13	33	1	HOUSE WIFE	1	4	2		130	G3	P2		38	2013-08-14		2	CS	1	2		1	2013-08-14	11	21	11	21	8	9	300	1	2.3		2
8	2013	81501/11	31	3	TEACHER	1	1	1		132	G2	P1		36	2013-08-14		1	ND	1	1		1	2013-08-14	19	0	19	5	6	8	200	2	2.8		1	3
8	2013	27183/07	34	6	TRADER	1	2	1		125	G8	P7		38	2013-08-14		1	ND	1	1			2013-08-14	19	30	19	35	8	9	350	2	3		1	3
8	2013	120094/13	27	3	TEACHER	1	6	1		140	G2	P1		37	2013-08-15		1	ND	1	2		1	2013-08-15	3	10	3	15	8	9	400	2	3.1		1	3
8	2013	97990/12	19	6	TRADER	1	4	1		140	G1	P0		36	2013-08-15		1	ND	1	2		1	2013-08-15	7	48	7	53	8	9	300	3	2		1	3
8	2013	83597/11	19	6	STUDENT	1	5	1		132	G1	P0		36	2013-08-15		1	ND	1	1		1	2013-08-15	11	47	11	50	8	9	250	3	2.5		1	3
8	2013	37780/08	26	3	NURSE	1	2	1		136	G1	P0		38	2013-08-16		1	ND	1	2		1	2013-08-16	16	10	16	15	7	9	150	1	2.8		2	2
8	2013	97883/12	31	6	FARMER	1	10	1		126	G4	P3		38	2013-08-16		1	ND	1	1		1	2013-08-16	18	5	18	10	8	9	150	1	2.8		2	2
8	2013	60911/09	23	6	DRESS MAKER	1	7	1		130	G3	P2		38	2013-08-17		1	ND	1	2		1	2013-08-17	5	28	5	32	7	8	100	2	3		1	3
8	2013	121201/13	32	6	FARMER	1	6	1		140	G5	P4		42	2013-08-17		1	ND	1	2		1	2013-08-17	10	0	10	5	7	9	150	1	3.6		1	1
8	2013	23643/07	22	6	STUDENT	1		1		128	G1	P0		43	2013-08-18		2	CS	2	1	1	1	2013-08-17					8	9		1	3	3.2	2
8	2013	75336/10	26	1	HOUSE WIFE	1	5	1		130	G2	P1		36	2013-08-17		1	ND	1	1		1	2013-08-17	16	47	16	50	8	9	150	1	2.1		1	3
8	2013	68442/10	22	6	TRADER	1	5	1		134	G2	P1		37	2013-08-17		1	ND	1	2		1	2013-08-18	1	38	1	42	7	8	150	1	3.7		2	3
8	2013	121196/13		1	HOUSE WIFE	1	5	1		130	G1	P0		36	2013-08-17		3	ASSISTED	1	1		1	2013-08-18	4	38	4	45	7	8	200	2	3		1	3
8	2013	18327/07	28	4	BUISNESS	1		1		134	G4	P3		38	2013-08-19		1	ND	1	2		1	2013-08-19	1	30	1	37	6	8	150	1	2.6		1	2
8	2013	119086/13	18	1	HOUSE WIFE	1		1		130	G2	P1		38	2013-08-18		2	CS	1	1		1	2013-08-18	17	45	17	55	9	9		1	2.9		2	1
8	2013	110787/13	27	3	TEACHER	1		1		130	G2	P1		36	2013-08-18		2	CS	1	1		1	2013-08-19	13	41	13	45	8	9	150	1	2.5		2	3
8	2013	116313/13	37	6	FARMER	1	2	1		132	G6	P5		38	2013-08-17		1	ND	1	2		1	2013-08-20	8	45	8	49	8	9	200	1	3		1	3
8	2013	121269/13	21	1	HOUSE WIFE	1	10	1		134	G1	P0		36	2013-08-20		1	ND	1	2		1	2013-08-20	7	50	7	55	8	9	150	3	2.5		2	3
8	2013	1861/06	35	6	TRADER	1	4	1		130	G4	P3		41	2013-08-20		1	ND	1	2		1	2013-08-20	17	15	17	20	8	9	200	3	3.4		1	2
8	2013	121295/13	25	6	HAIRDRESSER	1	1	1		132	G3	P2		36	2013-08-20		1	ND	1	2		1	2013-08-20	24	38	24	43	7	8	300	2	2.9		1	3
8	2013	121303/13	22	6	SEAMSTRESS	1	8	1		132	G2	P1		36	2013-08-21		1	ND	1	2		1	2013-08-21	3	25	3	30	8	9	300	2	2.9		1	3
8	2013	121282/13	20	6	STUDENT	1	5	1		128	G1	P0		34	2013-08-20		1	ND	1	2		1	2013-08-21	9	54	9	56	7	9	300	2	3		1	3
8	2013	121307/13	21	1	HOUSE WIFE	1	5	1		130	G1	P0		36	2013-08-21		1	ND	1	1		1	2013-08-21	9	15	9	50	7	9	200	2	3		1	3
8	2013	121297/13	19	6	FARMER	1	3	1		130	G1	P0		37	2013-08-20		1	ND	1	1		1	2013-08-21	9	55	9	58	6	8	200	1	2.5		1	3
8	2013	121296/13	20	1	HOUSE WIFE	1	2	1		136	G1	P0		36	2013-08-20		1	ND	1	2		1	2013-08-21	13	7	13	10	7	9		2	3.6		1	3
8	2013	115525/13	17	1	HOUSE WIFE	1	4	1		130	G1	P0		41	2013-08-21		1	ND	1	2		1	2013-08-21	2	20	2	25	7	9	250	3	2.9		1	3
8	2013	121379/13	18	6	STUDENT	1	4	1		128	G1	P0		38	2013-08-22		1	ND	1	1		1	2013-08-22	1	25	1	30	8	9	300	2	3		1	3
8	2013	26190/07	30	3	TEACHER	1	6	1		138	G4	P3		37	2013-08-22		1	ND	1	1		1	2013-08-23	3	0	3	5	8	9	300	2	3.1		1	3
8	2013	96298/12	26	6	TRADER	1	10	1		136	G3	P2		36	2013-08-23		1	ND	1	1		1	2013-08-23	10	6	10	8	8	9	150	1	3.9		2	3
8	2013	43951/08	30	3	NURSE	1	6	1		132	G3	P2		40	2013-08-24		2	CS	1	1		1	2013-08-24	10	55	10	57	9	9	300	1	3.7		1	3
8	2013	31875/07	34	6	TRADING	1	10	1		136	G2	P1		34	2013-08-24		1	ND	1	1		1	2013-08-24	14	29	14	32	8	9	150	2	2.5		2	2
8	2013	121412/13	34	6	TRADER	1	7	1		134	G5	P5		39	2013-08-24		1	ND	1	2		1	2013-08-24	16	47	16	50	8	9	150	1	3		1	3
8	2013	116032/13	20	6	APPERENTICE	1	5	1		130	G1	P0		36	2013-08-24		2	CS	1	1		1	2013-08-25	18	39	18	45	7	8	300	1	2.6		1
8	2013	12769/06	32	6	TRADER	1		1			G3	P2		31	2013-08-24		1	ND	1	1		3	2013-08-25	9	46	9	49	0	0		1	0		2
8	2013	121428/13	23	1	HOUSE WIFE	1	2	1		128	G1	P0		38	2013-08-24		1	ND	1	1		1	2013-08-25	10	30	10	36	6	7	200	2	2.7		1	2
8	2013	121441/13	18	1	HOUSE WIFE	1	8	1		136	G1	P0		36	2013-08-25		1	ND	1	1		1	2013-08-25	14	5	14	10	8	9	300	2	3.1		2
8	2013	52264/09	48	6	TRADER	1	7	1		136	G6	P5		40	2013-08-25		1	ND	2	1	2	1	2013-08-25	15	15	15	30	8	9	200	1	2.5	2.3	2
8	2013	60092/09	30	6	TRADER	1		1		136	G3	P2			2013-08-23		2	CS	1	1		1	2013-08-30	10	0	10	10	8	9		1	3.6		2	3
8	2013	121436/13	17	6	SEAMSTRESS	1	2	1		130	G1	P0		36	2013-08-25		1	ND	1	2		1	2013-08-25	23	42	23	45	6	8	150	2	2		1	3
8	2013	121413/13	18	1	HOUSE WIFE	1	2	1		136	G1	P0		36	2013-08-24		1	ND	1	1		1	2013-08-26	3	22	3	30	5	7	150	2	3.2		1	3
8	2013	121469/13	21	6	STUDENT	1		1			G1	P0		36	2013-08-26		1	ND	1	1		1	2013-08-26	10	55	11	0	8	9	150	2	2.5		1	3
8	2013	121433/13	14	6	STUDENT	1	2	1		132	G1	P0		36	2013-08-25		1	ND	1	1		1	2013-08-26	16	4	16	7	8	9	120	1	2.5		1	3
8	2013	121492/13	26	3	NURSE	1	4	1		132	G1	P0		38	2013-08-26		1	ND	1	1		1	2013-08-26	22	55	23	0	8	9	250	1	2.5		1	3
8	2013	53812/09	25	6	TRADER	1	2	1		128	G3	P2		39	2013-08-26		1	ND	1	1		1	2013-08-26	23	10	23	15	7	9	250	1	2.6		1	3
8	2013	103588/12	19	1	HOUSE WIFE	1	9	1		134	G1	P0		40	2013-08-26		1	ND	1	1		1	2013-08-26	23	40	23	45	8	9	450	3	2.9		1	2
8	2013	121426/13	19	1	HOUSE WIFE	1	2	1		132	G1	P0		39	2006-08-25		1	ND	1	2		1	2013-08-27	11	20	11	24	6	8	200	2	3.3		1	3
8	2013	114307/13	34	6	STUDENT	1	3	1		128	G1	P0		36	2013-08-27		1	ND	1	1		1	2013-08-27	17	34	17	36	8	9	200	2	2.5		1	3
8	2013	121434	26	3	TEACHER	1	4	1		132	G3	P2		38	2013-08-25		1	ND	2	1	2	1	2013-08-28	18	0	18	30	7	9	500	1	2.4	2.9	1	3
8	2013	121558/13	24	6	SEAMSTRESS	1	1	1		132	G1	P0		36	2013-08-28		1	ND	1	1		1	2013-08-28	22	50	23	1	8	9	250	1	2.2		1	3
8	2013	107407/12	36	1	HOUSE WIFE	1	10	1		128	G8	P7		32	2013-08-29		1	ND	1	2		1	2013-08-29	17	0	17	5	8	9	150	1	1.5		2	1
8	2013	12162/13	31	1	HOUSEWIFE	1	7	1		130	G4	P3		41	2013-08-29		1	ND	2	2	2	1	2013-08-29	17	48	18	0	8	9	200	1	2.5	2.6	1	3
8	2013	121365/13	23	1	HOUSEWIFE	1	4	1		130	G2	P1		37	2013-08-29		1	ND	1	2		1	2013-08-29	22	15	22	20	7	9	250	1	2.4		1	3
8	2013	121619/13	24	6	SEAMSTRESS	1	6	1		128	G1	P0		38	2013-08-29		3	ASSISTED	1	1		1	2013-08-29	22	5	22	10	2	0	200	2	3		1	3
8	2013	117513/13	20	1	HOUSEWIFE	1	10	1		134	G2	P1		37	2013-08-30		1	ND	1	1		1	2013-08-30	4	48	4	55	8	9	180	1	3		2	3
8	2013	83489/11	29	6	SEAMSTRESS	1		1			G3	P2		39	2013-08-29		1	ND	1	2		1	2013-08-29									3.1		2
8	2013	42478/08	27	6	TRADER	1	3	1		132	G3	P2		36	2013-08-30		1	ND	1	1		1	2013-08-30	20	11	20	16	8	9	180	1	2.4		1	3
8	2013	88489/11	27	6	TRADER	1	7	1		140	G4	P3		36	2013-08-31		1	ND	1	1		1	2013-08-31	4	3	4	11	9	9	150	1	3.2		1	3
8	2013	65056/10	20	6	SEAMSTRESS	1	2	1		130	G1	P0		40	2013-08-31		1	ND	1	2		1	2013-08-31	5	20	5	26	7	9	250	2	3.2		1	3
8	2013	16814/06	26	6	HAIRDRESSER	1	8	1		132	G3	P2		37	2013-08-31		1	ND	1	1		1	2013-08-31	11	33	11	40	8	9	200	2	2.7		1	1
8	2013	121655/13	27			1	1	1		136	G1	P0		36	2013-08-31		2	CS	1	1		1	2013-08-31	12	33	12	45	8	9		1	2.5		1	3
11	2013	753403/13	18	6	FARMER	1		1		122	G1	P0		36	2013-10-30		1	ND	1	2		1	2013-11-01	3	32	3	40	6	8	400	2	2.1		2	3
11	2013	753462/13	18	1	HOUSEWIFE	1		1		130	G1	P0		36	2013-11-01		1	ND	1	1		1	2013-11-01	6	25	6	27	8	9	300	2	2.8		2	3
11	2013	753490/13	33	6	TRADER	1		1		132	G3	P2		40	2013-11-01		1	ND	1	1		1	2013-11-01	1	15	1	20	8	9	100	1	2.5		2	3
11	2013	14276/06	32	6	TRADER	1	7	1		136	G3	P2		39	2013-11-01		1	ND	1	1		1	2013-11-02	13	48	13	52	4	8	150	1	3.2		2	3
11	2013	118836/13	25	1	HOUSE WIFE	1	2	1		128	G1	P0		36	2013-11-02		1	ND	1	2		1	2013-11-02	18	35	18	40	7	8	250	1	2.4		1	2
11	2013	99429/12	41	6	FARMER	1	2	1		128	G5	P4		36	2013-11-02		1	ND	1	1		1	2013-11-02	23	30	23	30	5	7	100	1	2.4		1	3
11	2013	80279/11	28	6	FARMER	1	5	1		128	G5	P4		41	2013-11-03		1	ND	2	2	2	1	2013-11-03	12	5	12	17	7	8	200	1	2.5	2	2	3
11	2013	99297/12	18	6	STUDENT	1	6	1		128	G1	P0		40	2013-11-03		1	ND	1	2		1	2013-11-03	12	30	12	39	8	9	400	2	3.1		2
11	2013	753500/13	18	6	STUDENT	1		1		128	G1	P0		32	2013-11-03		1	ND	1	1		1	2013-11-03	10	20	10	25	8	9	150	2	2.4		2	3
11	2013	14237/03	32	6	TRADER	1	10	1		132	G3	P2		38	2013-11-03		1	ND	1	1		1	2013-11-04	24	10	24	30	7	8	100	2	3		2	3
11	2013	14774/09	32	3	TEACHER	1	7	1		130	G3	P2			2013-11-04		1	ND	1	2		1	2013-11-04	2	15	2	15	8	9	100	1	3		1	3
11	2013	114964/11	19	6	TRADER	1	2	1		130	G1	P0		36	2013-10-31		1	ND	1	1		1	2013-11-01	15	30	15	33	6	8	200	2	2.8		1	3
11	2013	122137/13	38	6	TRADER	1		1		133	G4	P3		32	2013-11-01		2	CS	1	1		1	2013-11-01	15	36	15	36	5	7	350	1	2.9		2
11	2013	94748/12	19	6	STUDENT	1	3	1		128	G1	P0		37	2013-11-03		1	ND	1	2		1	2013-11-04	17	10	17	15	8	9	200	1	2.8		1
11	2013	115702/03	36	6	SEAMSTRESS	1	8	1		138	G5	P4		38	2013-11-04		1	ND	1	1		1	2013-11-04	19	30	19	35	8	9	200	1	2.8		2
11	2013	7538/13	25	6	STUDENT	1	2	1		128	G1	P0		30	2013-11-04		1	ND	1	1		1	2013-11-04	20	47	20	51	8	9	150	2	2.2		2
11	2013	11627/13	26	6	STUDENT	1	4	1		130	G1	P0		40	2013-11-04		1	ND	1	1		1	2013-11-04	22	47	22	50	7	9	200	2	3.3		1	3
11	2013	59225/09	24	3	TEACHER	1	8	1		132	G1	P0		40	2013-11-04		1	ND	1	1		1	2013-11-04	21	52	21	55	8	9	100	2	3.6		1	3
11	2013	78835/11	25	3	NURSE	1	3	1		128	G1	P0		39	2013-11-04		1	ND	1	1		1	2013-11-04	23	40	23	45	7	9	200	2	3.4		1	3
11	2013	15900/05	27	3	HEALTH WORKER	1	6	1		130	G2	P1		38	2013-11-05		1	ND	1	2		1	2013-11-05	8	30	8	34	7	9	250	1	2.9		1	3
11	2013	754005/13	26	6	TRADER	1	8	1		130	G3	P2		38	2013-11-05		1	ND	1	2		1	2013-11-05	14	58	15	3	8	9	150	1	3.8		2	3
11	2013	90204/11	23	1	HOUSEWIFE	1		1		136	G1	P0		36	2013-11-02		1	ND	1	2		1	2013-11-05	16	15	16	25	7	8	300	2	3.1		2	3
11	2013	24072/07	23	1	HOUSEWIFE	1	5	1		128	G1	P0		35	2013-11-05		1	ND	1	2		1	2013-11-05	17	40	17	50	2	3	150	1	1.6		2	3
11	2031	67653/10	29	1	HOUSEWIFE	1	10	1		130	G2	P1		39	2013-11-05		1	ND	1	2		1	2013-11-05	18	10	18	13	7	9	200	2	3.9		2	3
11	2013	42652/08	24	3	TEACHING	1	4	1		130	G1	P0		37	2013-11-04		3	ASSISTED	1	2		1	2013-11-05	23	46	23	50	7	8	150	2	2.9		1	3
11	2013	114186/13	23	1	HOUSEWIFE	1	7	1		130	G1	P0		38	2013-11-05		1	ND	1	2		1	2013-11-06	1	25	1	28	8	9	150	2	2.9		2	3
11	2013	754012/13	15	7	UNEMPLOYED	1	6	1		132	G1	P0		36	2013-11-05		1	ND	1	2		1	2013-11-06	2	45	2	57	7	8	150	2	2.6		2
11	2013	752909	24	6	TRADER	1	4	1		134	G3	P2		36	2013-11-06		1	ND	1	2		1	2013-11-06	8	50	8	54	8	9	200	1	3		2	3
11	2013	124567/13	17	7	UNEMPLOYED	1		1		136	G2	P1		36	2013-11-07		1	ND	1	2		1	2013-11-07	15	30	15	35	7	8	200	2	3.4		2	3
11	2013	124196/13	25	3	FIELD WORKER	1	6	1		136	G2	P1		37	2013-11-07		1	ND	1	1		1	2013-11-07	16	50	16	55	8	9	200	1	3.3		1	3
11	2013	6545/06	37	6	TRADER	1	3			135	G4	P3		38	2013-11-07		1	ND	1	2		1	2013-11-07	18	40	18	43	7	8	200	1	2.4		1	2
11	2013	754043/13	29	6	TRADER	1	1	1		130	G1	P0		42	2013-11-06		3	ASSISTED	1	1		1	2013-11-07	20	20	20	24	4	6	250	2	2.6		1	3
11	2013	754099/13	20	7	UNEMPLOYED	1	6	1		133	G1	P0		36	2013-11-07		1	ND	1	1		1	2013-11-07	21	35	21	38	6	8	200	2	2.1		1	3
11	2013	108639/12	25	1	HOUSEWIFE	1	1	1		132	G1	P0		41	2013-11-07		1	ND	1	1		1	2013-11-08	24	5	24	8	8	9	200	1	2.9		1	3
11	2013	72346/10	26	6	SEAMSTRESS	1	1	1		142	G1	P0		39	2013-11-08		1	ND	1	2		1	2013-11-08	14	10	14	16	8	9	150	1	2.8		2	3
11	2013	95895/12	27	3	TEACHER	1	1	1		142	G1	P0		39	2013-11-08		1	ND	1	2		1	2013-11-08	18	30	18	34	8	9	200	1	2.5		2	3
11	2013	75414/13	25	6	HAIRDRESSER	1	10	1		132	G3	P2		38	2013-11-08		1	ND	1	1		1	2013-11-08	23	5	23	10	8	9	300	1	3.5		1	3
11	2013	80180/11	33	6	FARMER	1	5	1		130	G5	P4		37	2013-11-08		1	ND	1	2		1	2013-11-08	1	40	1	43	8	9	200	1	2.3		1	3
9	2013	121679/13	42	6	FARMER	1	10			132	G4	P3		38	2013-09-01		1	ND	1	1		1	2013-09-01	5	7	5	13	7	9	120	1	3		2	3
9	2013	121683/12	20	6	TRADER						G1	P0			2013-09-01		1	ND	1	2		1	2013-09-01									2.7
9	2013	73268/12	20	6	STUDENT	1	3	1		137	G1	P0		40	2013-09-01		2	CS	2	1	2	1	2013-09-01	20	10	20	11	0	0	400	1	2.7	2.4	2	3
9	2013	73268/10	34	1	HOUSEWIFE	1	3			110	G7	P6		40	2013-09-01		2	CS	1	1		1	2013-09-01	22	30	22	35	5	6		1	2.4		2
9	2013	93404/12	35	6	TRADER										2013-09-01		1	ND	1	1		1	2013-09-01	32	35	23	40			100	1	3		2	3
9	2013	121701/13	18	6	FARMER	1	2			138	G1	P0		38	2013-09-01		3	ASSISTED	1	1		1	2013-09-01	2	15	2	27	7	9	200	1	3		2	3
9	2013	121706/13	31	7	SELFEMPLOYED	1	3			128	G1	P0		39	2013-09-02		2	CS	1	2		1	2013-09-02	15	48	15	50	8	9	300	1	3.1		2	3
9	2013	14855/09	32	3	TEACHER	1	3	1		140	G3	P2		36	2013-09-02		1	ND	1	2		1	2013-09-02	15	56	15	58	8	9	150	1	3.2		1	2
9	2013	106584/12	24	1	HOUSEWIFE	1	3	1		136	G2	P1		36	2013-09-02		1	ND	1	2		1	2013-09-02	16	49	16	55	8	9	200	1	2.9		1	3
9	2013	80126/11	26	3	NURSE	1		1		138	G1	P0		24	2013-09-01		3	ASSISTED	1	1		2	2013-09-02	6	33	6	48	2	0	250	2	3.2		1	3
9	2013	114410/13	17	1	HOUSE WIFE	1	2	1		138	G2	P1		40	2013-09-02		1	ND	1	2		1	2013-09-03	3	20	3	30	7	8	400	1	3		1	3
9	2013	111583/13	20	6	STUDENT	1	1	1		130	G1	P0		38	2013-09-02		2	CS	1	1		1	2013-09-03	5	39	5	40	7	8		1	3		2	3
9	2013	121756	18	6	STUDENT	1	3	1		128	G1	P0		38	2013-09-03		1	ND	1	1		1	2013-09-03	10	53	10	50	8	9	150	3	2.4		2	3
9	2013	116024/13	37	6	TRADER	1		1		130	G3	P2		39	2013-09-02		2	CS	1	1		1	2013-09-03	20	16	20	18	8	9		1	3		2	3
9	2013	3706/06	35	6	TRADER	1	5	2		130	G5	P4		37	2013-09-04		1	ND	1	1		1	2013-09-04	8	22	8	29	8	9	200	1	2.8		1
9	2031	91187/11	34	6	FARMER	1	8	1		138	G6	P5		38	2013-09-04		1	ND	1	1		1	2013-09-04	17	15	17	20	8	9	150	1	2.9		1	3
9	2013	121289/13	22	6	TRADER	1	4	1		133	G1	P0		40	2013-09-04		1	ND	1	2		1	2013-09-04	22	15	22	20	6	8	300	2	3		1	3
9	2013	1218450/13	24	1	HOUSEWIFE	1	10	1		120	G2	P1		36	2013-09-04		1	ND	1	1		1	2013-09-04	20	55	21	0	8	9	200	1	3.3		2	1
9	2013	42525/08	23	1	HOUSEWIFE	1		1		130	G2	P1		38	2013-09-04		1	ND	1	1		1	2013-09-04	23	25	23	30	5	7	200	1	2.6		1	3
9	2013	121833/13	19	1	HOUSEWIFE	1	2	1		138	G1	P0		40	2013-09-04		1	ND	1	2		1	2013-09-05	24	10	24	15	7	9	250	2	3.3		1	3
9	2013	119012/13	17	1	HOUSEWIFE	1	3	1		138	G1	P0		40	2013-09-04		1	ND	1	1		1	2013-09-05	1	27	1	30	8	9	300	2	3.5		1	3
9	2013	121852/13	23	6	STUDENT	1	5	1			G1	P0		36	2013-09-04		1	ND	1	2		2	2013-09-05	2	5	2	10	0	0	250	2	1.6		1	3
9	2013	24155/07	28	1	HOUSEWIFE	1	9	1		128	G5	P4		36	2013-09-05		1	ND	1	1		1	2013-09-05	7	20	7	20	8	9	200	2	3		1	3
9	2013	57993/13	29	6	HAIRDRESSER	1	6	1		132	G3	P2		36	2013-09-05		1	ND	1	2		1	2013-09-05	10	10	10	15	8	9	200	1	3.5		1	3
9	2013	121826/13	19	6	TRADER	1	2	1		136	G1	P0		36	2013-09-04		1	ND	2	1	2	1	2013-09-05	8	0	8	10	8	9	200	3	1.4	1.2	2	3
9	2013	15495/06	27	6	STUDENT	1	7	1		139	G2	P1		36	2013-09-05		1	ND	1	1		1	2013-09-05	18	40	18	45	8	9	250	1	3.2		1	3
9	2013	32601/08	17			1	7	1		128	G1	P0		38	2013-09-05		1	ND	1	2		1	2013-09-05	21	50	21	55	8	9	200	1	2.5		1	3
9	2013	21884/13	39	6	FARMER	1	7	1		137	G5	P4		37	2013-09-05		1	ND	1	1		1	2013-09-05	21	20	21	25	4	7	250	1	3.1		1	3
9	2013	121883/13	23	6	STUDENT	1	2	1		140	G1	P0		36	2013-09-05		1	ND	1	2		1	2013-09-06	3	35	3	45	8	9	250	2	2.8		1	3
9	2013	5911/06	36	6	TRADER	1	4	1		147	G5	P4		38	2013-09-05		2	CS	1	2		1	2013-09-06	5	13	5	15	7	9	900	1	3		1	3
9	2013	115848/13	19	6	STUDENT	1	3	1		130	G1	P0		36	2013-09-05		1	ND	1	2		1	2013-09-06	12	39	12	40	8	9	150	2	2.5		1	3
9	2013	25133/07	28	1	TRADER	1	6	1		136	G3	P2		38	2013-09-05		1	ND	1	2		1	2013-09-07	24	15	24	20	8	9	200	2	3.4		1	3
9	2013	116286/13	21	1	HOUSE WIFE	1		1		140	G1	P0		36	2013-09-06		1	ND	1	1		1	2013-09-07	5	10	5	15	7	9	180	2	2.8		1	3
9	2013	100090/12	19	1	HOUSEWIFE	1	8	1		130	G2	P1		36	2013-09-07		1	ND	1	1		1	2013-09-07	19	50	20	0	8	9	200	2	3		1	3
9	2013	121977/13	30	6	FARMER	1	4	1		130	G5	P4		36	2013-09-08		1	ND	1	1		1	2013-09-09	5	25	5	30	7	9	120	2	3.3		1	3
9	2013	411/06	29	6	STUDENT	1		1		138	G1	P0		42	2013-09-06		2	CS	1	2		1	2013-09-07					8	9		1	3.4		2	3
9	2013	116454/13	25	1	HOUSEWIFE	1		1			G2	P1			2013-09-04		2	CS	1	1		1	2013-09-07					8	9		1	3		2
9	2013	121993/13	27	6	SEAMSTRESS	1	8	1		134	G1	P0		36	2013-09-09		1	ND	1	1		1	2013-09-09	10	0	10	3	8	9	200	2	2.9		1	3
9	2013	75688/10	25	6	TRADER	1	3	2		134	G4	P3		36	2013-09-09		1	ND	1	1		1	2013-09-09	13	54	13	58	7	9	200	2	2.7		2
9	2013	10858/06	28	6	SEAMSTRESS	1	4	1		130	G3	P2		36	2013-09-09		1	ND	1	2		1	2013-09-09	15	40	15	45	7	8	200	2	3		1	3
9	2013	122017/13	22	6	STUDENT	1	6	1		132	G1	P0		38	2013-09-10		1	ND	1	1		1	2013-09-10	24	45	24	50	8	9	150	2	2.3		1	3
9	2013	122029/13	43	6	FARMER	1	4	1		128	G3	P2		42	2013-09-10		2	CS	1	1		1	2013-09-10	17	55	18	0	6	8	300	1	2.9		1	3
9	2013	33361/08	26	6	FUEL ATTENDANT	1	10	1		134	G2	P1		41	2013-09-09		1	ND	1	1		1	2013-09-10	14	20	14	25	8	9	250	1	3.6		1	3
9	2013	114622/13	20	1	HOUSEWIFE	1	2	1		134	G1	P0		38	2013-09-10		1	ND	1	2		1	2013-09-11	3	12	3	21	7	8	200	3	3		1	1
9	2013	122074/13	29	6	CARPENTRE	1	2	1		128	G1	P0		38	2013-09-11		1	ND	1	2		1	2013-09-11	8	45	8	50	8	9	200	2	2.7		2	3
9	2013	110730	23	1	HOUSEWIFE	1	8	1		134	G2	P1		40	2013-09-11		1	ND	1	2		1	2013-09-11	10	14	10	17	6	8	150	2	3.4		1	3
9	2013	108282/13	20	6	STUDENT	1		1		128	G1	P0		36	2013-09-09		1	ND	1	2		1	2013-09-10	15	13	15	18	8	9	400	2	2.5		1	3
9	2013	122114/13	21	1	HOUSEWIFE	1	4	1		126	G1	P0		37	2013-09-11		1	ND	1	2		1	2013-09-11	15	40	14	45	5	7	150	2	1.8		1	3
9	2013	122093/13	18	1	HOUSEWIFE	1	2	1		130	G1	P0		36	2013-09-11		1	ND	1	1		1	2013-09-12	5	17	5	20	8	9	200	2	2.7		1	3
9	2013	56159/09	46	6	FARMER	1	10	1		122	G6	P5		37	2013-09-12		3	ASSISTED	1	1		1	2013-09-12	19	0	19	5	5	7	150	1	2.9		2	3
9	2013	111798/13	22	6	STUDENT	1	6	1		132	G1	P0		36	2013-09-13		1	ND	1	2		1	2013-09-13	6	58	7	2	8	9	200	2	2.5		1	3
9	2013	15508/12	32	6	TRADER	1		1			G5	P4		36	2013-09-12		2	CS	1	1		1	2013-09-13	3	10	3	15	0	0		1	3.5		2	3
9	2013	4338/06	40	6	TRADING	1	9	1		132	G5	P4		39	2013-09-13		1	ND	1	1		1	2013-09-13	7	4	7	6	8	9	350	1	2.7		2	3
9	2013	45910/08	30	6	TRADER	1	6	2		130	G8	P7		36	2013-09-13		1	ND	1	2		1	2013-09-13	7	21	7	25	8	9	200	1	3		1	3
9	2013	37613/08	29	6	SEAMSTRESS	1	2	1		140	G4	P3		39	2013-09-12		1	ND	1	1		1	2013-09-13	4	15	4	18	8	9	200	2	3.4		1	3
9	2013	122162/13	18	1	HOUSEWIFE	1	3	1		128	G1	P0		38	2013-09-12		2	CS	1	2		1	2013-09-13	9	15	9	20	6	8		1	2.5		2	3
9	2013	11393/06	40	1	HOUSEWIFE	2		1		132	G6	P5		41	2013-09-11		2	CS	1	2		1	2013-09-12	16	23	16	30	9	9		1	3.2		2	3
9	2013	122150/13	34	6	TRADER	2	4	1		128	G3	P2		38	2013-09-12		1	ND	2	1	2	1	2013-09-12	19	45	21	3	7	8	300	1	2.1	2.5	2	3
9	2013	349/06	36	4	OFFICER	1	8	1		130	G4	P3		39	2013-09-14		1	ND	1	2		1	2013-09-14	7	29	7	34	7	8	250	2	3		1	3
9	2013	26879/07	25	4	COOK	1	8	1		130	G2	P1		38	2013-09-14		1	ND	1	2		1	2013-09-14	8	50	8	58	8	9	250	2	3.1		1	3
9	2013	121298/13	21	1	STUDENT	1	1	1		138	G1	P0		37	2013-09-13		2	CS	1	1		1	2013-09-14	13	10	13	15	7	9	300	1	2.7		2	3
9	2013	62308/09	25	6	SEAMSTRESS	2	2	1		138	G2	P1		36	2013-09-14		1	ND	1	2		1	2013-09-14	15	45	15	50	8	9	150	2	2.8		1	3
9	2013	12218/13	22	6	STUDENT	1	4	1		128	G2	P1		38	2013-09-14		1	ND	1	2		1	2013-09-14	1	0	1	5	8	9	250	2	2.9		1	3
9	2013	122116/13	22	1	HOUSEWIFE	1	7	1		128	G1	P0		37	2013-09-15		1	ND	1	2		1	2013-09-15	1	20	1	25	6	8	200	2	2.9		1	3
9	2013	71567/10	16	6	STUDENT	1	10	1		128	G1	P0		38	2013-09-15		1	ND	1	1		1	2013-09-15	8	15	8	20	7	9	250	2	3		2	3
9	2013	110576/13	20	1	HOUSEWIFE	2		1		128	G3	P2		36	2013-09-13		2	CS	2	1	2	1	2013-09-15	14	25	14	26	8	9			2.7	2.3	2	3
9	2013	12224/10	30	1	HOUSEWIFE	1	7	1		130	G5	P4		39	2013-09-15		1	ND	1	2		1	2013-09-15	21	20	21	25	7	8	200	1	3		1	3
9	2013	115756/13	23	4	BUSINESS WOMAN	1		1		130	G2	P1		40	2013-09-14		1	ND	1	2		1	2013-09-16	6	10	6	15	8	9	250	1	3.3		1	3
9	2013	26615/07	26	6	STUDENT	1	8	1		130	G3	P2		38	2013-09-16		1	ND	1	2		1	2013-09-16	8	0	8	5	8	9	250	3	3.1		1	3
9	2013	122203/13	23	1	HOUSEWIFE	1		1		130	G2	P1	1	40	2013-09-14		2	CS	1	1		1	2013-09-14	6	28	6	28	8	9	350	1	2.8		2	3
9	2013	55909/09	20	1	HOUSEWIFE	1	1	1		130	G2	P1		38	2013-09-15		1	ND	1	1	2		2013-09-15	9	20	9	25	7	9	200	2	3		2	2
9	2013	103485/12	21	1	HOUSEWIFE	1	5	1		130	G2	P1		39	2013-09-16		1	ND	1	1		1	2013-09-16	12	10	12	25	8	9	350	2	2.8		1	3
9	2013	122246/13	18	1	HOUSEWIFE	1		1		130	G1	P0		36	2013-09-15		1	ND	1	2		1	2013-09-16	16	50	16	55	7	8	200	2	2.7		1	2
9	2013	67284/10	23	3	TEACHER	2	5	1		130	G1	P0		38	2013-09-16		1	ND	2	1	1	1	2013-09-16	10	10	10	30	7	8	150	2	1.1	1.5	1	3
9	2013	53198/09	30	6	TRADER	1	8	1		128	G2	P1		36	2013-09-16		3	ASSIATED	1	1		1	2013-09-17	24	20	24	30	5	7	200	2	2.8		1	3
9	2013	122312/13	26	6	TRADER	1	3	1		128	G2	P1		40	2013-09-16		1	ND	1	1	2	1	2013-09-17	6	25	6	30	7	8	250	1	2.7		1	3
9	2013	121230/13	19	6	STUDENT	1	2	1		128	G1	P0		38	2013-09-17		2	CS	1	1		1	2013-09-17	14	25	14	30	8	9			3.4		2	2
9	2013	115865/13	28	3	TEACHER			1			G2	P1			2013-09-17		3	ASSISTED	1	1		1	2013-09-17							150	2	3.6		2	3
9	2013	93078/11	31	3	TEACHER	1	4	1		134	G2	P1		38	2013-09-17		1	ND	1	1		1	2013-09-17	3	10	3	15	7	8	200	1	3.4		1	3
9	2013	19380/02	17	6	STUDENT	1	10	1		134	G1	P0		38	2013-09-18		1	ND	1	1		1	2013-09-18	9	35	9	37	7	9	250	1	3		2	3
9	2013	110168/13	24	1		1		1		132	G2	P1		38	2013-09-18		2	CS	1	1		1	2013-09-18	12	59	13	0	6	9	350	1	3.4		2	3
9	2013	122401/13	24	6	FARMER	1	6	1		128	G3	P2		38	2013-07-19		1	ND	1	1		1	2013-09-18	20	54	20	55	8	9	300	2	3		1	3
9	2013	122403/13	28	6	TRADER	1	5	1		134	G3	P2		39	2013-09-18		1	ND	1	2		1	2013-09-18	21	5	21	10	8	9	200	1	2.7		1	3
9	2013	30286/11	32	3	TEACHER	1	10	1		130	G4	P3		36	2013-09-18		1	ND	1	1		1	2013-09-18	17	30	17	33	7	9	150	2	2.7		2	3
9	2013	123406/13	21	1	HOUSEWIFE	1	10	1		130	G2	P1		37	2013-09-18		1	ND	1	2		1	2013-09-18	17	40	17	45	7	9	450	2	2.8		2	3
9	2013	117921/13	17	1	HOUSEWIFE	1	4	1		132	G2	P1		36	2013-09-19		1	ND	1	2		1	2013-09-19	10	16	10	20	8	9	200	1	2.5		1	3
9	2013	58972/07	21	6	TRADER	1	6	1		132	G2	P1		40	2013-09-19		1	ND	1	2		1	2013-09-19	20	47	20	47	7	9	350	2	3.1		1	3
9	2013	123437/13	21	1	HOUSEWIFE	1	2	1		130	G1	P0		36	2013-09-19		1	ND	1	2		1	2013-09-19	23	37	23	45	7	8	250	2	2.4		1	3
9	2013	25478/07	28	6	TRADER	1	10	1		134	G3	P2		38	2013-09-19		1	ND	1	2		1	2013-09-19	2	0	2	25	8	9	200	2	3		2	3
9	2013	114932/13	28	6	SEAMSTRESS	1	3	1		130	G3	P2		36	2013-09-20		1	ND	1	2		1	2013-09-20	9	47	9	49	8	9	130	2	3.5		2	3
9	2013	123470/13	21	6	TRADER	1	4	1		80	G1	P0		36	2013-09-19		2	CS	1	1		1	2013-09-20	11	10	11	15	6	8	300	1	3.9		2	3
9	2013	123451/13	18	6	STUDENT	1		1		140	G1	P0		38	2013-09-19		2	CS	1	1		1	2013-09-19	12	33	12	35	9	9	300	1	3		2	3
9	2013	78424/11	29	1	HOUSEWIFE	1	8	1		120	G4	P3		34	2013-09-20		2	CS	2	1	2	2	2013-09-20	16	2	16	3	7	0	300	1	1	0.9	2	3
9	2013	123515/13	19	6	TRADER	1	4	1		132	G2	P1		37	2013-09-20		1	ND	1	2		1	2013-09-21	1	40	1	45	8	9	200	1	2.9		1	3
9	2013	45049/08	28	3	TEACHER	1		1		135	G2	P1		38	2013-09-20		1	ND	1	2		1	2013-09-21	2	15	2	20	5	8	300	2	2.9		2	3
9	2013	123521/13	30	1	HOUSEWIFE	1	10	1		132	G4	P3		42	2013-09-21		2	CS	1	2		1	2013-09-21	7	23	7	23	7	9		1	3.5		2	3
9	2013	123533/13	16	1	HOUSEWIFE	1	10	1			G1	P0		37	2013-09-21		1	ND	1	2		1	2013-09-21	13	30	13	45	2	1	200	2	2.9		2	2
9	2013	2346/06	29	4	CASHIER	1	1	1		128	G2	P1		38	2013-09-21		1	ND	1	1		1	2013-09-21	15	0	15	10	5	7	300	2	2.9		2	3
9	2013	19060/07	28	6	TRADER	1	3	1		128	G3	P2		36	2013-09-21		1	ND	1	2		1	2013-09-21	14	10	14	15	8	9	200	2	3.1		2	3
9	2013	117865/13	28	3	TEACHER	1	3	1		128	G2	P1		38	2013-09-20		1	ND	1	1		1	2013-09-21	14	48	14	55	5	7	200	2	3.1		2	3
9	2013	123523/13	17	6	STUDENT	1	4	1		134	G1	P0		36	2013-09-21		1	ND	1	2	1	1	2013-09-21	18	16	18	25	8	9	200	2	3		2	3
9	2013	30972/10	36	1	HOUSEWIFE	1	10	1			G4	P3		32	2013-09-21		1	ND	1	2		1	2013-09-21	20	35	20	40	5	7	200	2	1.7		2	3
9	2013	12354/13	20	1	HOUSEWIFE	1	2	1		136	G1	P0		36	2013-09-21		1	ND	1		1	1	2013-09-21	23	15	23	18	8	9	250	2	3		1	3
9	2013	123544/13	22	1	HOUSEWIFE	1	5	1		132	G2	P1		38	2013-09-21		3	ASSISTED	1	1		1	2013-09-23	9	50	9	53	8	9	300	2	3		2	3
9	2013	114669/13	25	3	NURSING	1		1		130	G1	P0		36	2013-09-21		2	CS	1	2		1	2013-09-22	5	11	5	13	8	9	250	1	2.7		1	3
9	2013	31139/07	28	6	SEAMSTRESS	1		1		130	G3	P2		39	2013-09-21		2	CS	1	2		1	2013-09-22	7	35	7	42	8	9	300	1	2.6		2	3
9	2013	58593/09	23	6	TRADER	1	6	1		130	G3	P2		36	2013-09-22		1	ND	1	1		1	2013-09-22	9	25	9	35	8	9	150	1	2.8		1	3
9	2013	63432/10	31	3	TEACHER	1	7	1		130	G1	P0		39	2013-09-22		3	ASSISTED	1	1		1	2013-09-22	22	10	22	15	8	9	200	2	3		1	3
9	2013	62323/09	25	6	FARMER	1	9	1		128	G2	P1		36	2013-09-22		1	ND	1	2		1	2013-09-22	23	0	23	10	6	8	250	1	2.5		1	3
9	2013	23675/07	30	6	HAIRDRESSER	1		1			G2	P1		37	2013-09-30		1	ND	1	1		1	2013-09-30	18	5	18	17	8	9	200	1	2.8		1	3
9	2013	61255/09	25	3	TEACHER	1		1		138	G2	P1		32	2013-09-30		1	ND	1	1		1	2013-09-30	19	31	19	37	7	9	150	2	2.5		1	3
9	2013	123506/13	25	6	HAIRDRESSER	1	3	1		138	G3	P2		40	2013-09-21		1	ND	1	1		1	2013-09-22	23	38	23	44	7	8	300	1	3.2		1	3
9	2013	123531/13	25	3	BUSINESS	1		1		132	G3	P2		42	2013-09-21		2	CS	1	1		1	2013-09-23	7	46	7	48	8	9	200	1	3.5		2	3
9	2013	69877/10	22	1	HOUSEWIFE	1	2	1		130	G2	P1		38	2013-09-22		3	ASSISTED	1	1		1	2013-09-23	19	13	19	25	8	9	150	2	2.9		1	3
9	2013	123635/13	21	1	HOUSEWIFE	1	6	1		128	G3	P2		38	2013-09-23		3	ASSISTED	1	1		1	2013-09-23	19	10	19	15	6	9	200	2	3		1	3
9	2013	123633/13	35	6	HAIRDRESSER	1	3	1		130	G3	P2		36	2013-09-23		1	ND	1	2		1	2013-09-23	21	5	21	10	8	9	150	2	3.1		1	3
9	2013	52956/09	28	3	BUSINESS	1	4	1		128	G3	P2		40	2013-09-24		1	ND	1	1		1	2013-09-24	4	35	4	40	8	9	150	2	3.1		1	3
9	2013	115940/13	23	6	STUDENT	1	3	1		134	G1	P0		38	2013-09-23		1	ND	1	1		1	2013-09-24	5	45	5	50	7	8	200	2	3.3		1	3
9	2013	1109085/13	21	6	TRADER	1	9	1		131	G2	P1		40	2013-09-24		1	ND	1	1		1	2013-09-24	21	38	21	45	7	8	200	2	2.9		1	3
9	2013	123522/13	33	6	TRADER	1	4	1		132	G4	P3		40	2013-09-24		3	ASSISTED	1	2		1	2013-09-24	18	42	18	45	7	9	200	2	3.5		2	3
9	2013	33011/08	35	6	TRADER	1	4	1		128	G5	P4		36	2013-09-24		1	ND	1	2		2	2013-09-24	23	5	23	11	7	9	250	2	2.8		1	3
9	2013	56218/09	25	6	HAIRDRESSER	1	1	1		141	G2	P1		37	2013-09-24		1	ND	1	2		1	2013-09-24	5	25	5	30	8	9	200	1	3		1	3
9	2013	89815/11	28	3	TEACHER	1	2	1		128	G2	P1		36	2013-09-25		1	ND	1	2		1	2013-09-25	8	20	8	25	7	9	200	1	2.6		1	3
9	2013	23690/13	23	1	HOUSEWIFE	1	3	1		130	G2	P1		38	2013-09-25		1	ND	1	1		1	2013-09-25	10	24	10	28	8	9	200	1	2.6		1	3
9	2013	123423/13	20	6	STUDENT	1		1		136	G1	P0		40	2013-09-19		2	CS	1	1		1	2013-09-26	8	5	8	6	9	9	350	2	2.8		2	3
9	2013	123714/13	24	6	SEAMSTRESS	1	4	1		132	G2	P1		36	2013-09-24		1	ND	2	1	2	1	2013-09-25	13	25	13	43	8	9	300	2	2	2	2	3
9	2013	906911/11	33	3	TEACHER	1		1			G3	P2			2013-09-25		2	CS	1	2		1	2013-09-26	9	35	9	36	8	9	300	1	3.4		2	3
9	2013	70579/10	25	6	SEAMSTRESS	1	3	1		130	G2	P1		38	2013-09-26		1	ND	1	1		1	2013-09-26	20	9	20	10	8	9	150	1	3.3		2	3
9	2013	123799/13	31	6	TRADER	1	7	1		138	G2	P1		38	2013-09-26		1	ND	1	1		1	2013-09-27	24	40	24	45	8	9	200	2	3.2		1	3
9	2013	58174/09	22	6	STUDENT	1		1		132	G1	P0		38	2013-09-23		1	ND	1	1		1	2013-09-27	1	25	1	30	8	9	200	2	2.8		2	2
9	2013	10617/06	30	6	TRADER	1	10	1		130	G3	P2		36	2013-09-27		1	ND	1	1		1	2013-09-27	2	27	2	31	8	9	200	1	2.8		2	2
9	2013	122372/13	29	6	HAIRDRESSER	1	1	1		128	G2	P1		40	2013-09-26		1	ND	1	2		1	2013-09-27	5	46	5	48	8	9	150	2	2.9		1	3
9	2013	108818/12	33	6	SEAMSTRESS	1	3	1		128	G6	P5		38	2013-09-27		1	ND	1	2		1	2013-09-27	20	25	20	28	7	9	200	1	2.4		2	3
9	2013	32114/07	33	6	SEAMSTRESS	2	5	1		134	G3	P2		38	2013-09-27		1	ND	1	1		1	2013-09-27	19	25	19	30	5	7	100	1	3		2	3
9	2013	114746/13	22	6	SEAMSTRESS	1	4	1		132	G1	P0		40	2013-09-27		1	ND	1	1		1	2013-09-28	24	30	24	35	8	9	250	2	2.7		1	3
9	2013	123835/13	32	6	TRADER	2	6	1		128	G5	P4		35	2013-09-28		1	ND	1	1		1	2013-09-28	9	10	9	20	2	5	500	1	3.1		2	3
9	2013	537/06	27	3	TEACHER	1	4	1		130	G2	P1		39	2013-09-28		2	CS	1	1		1	2013-09-28	22	20	22	28	7	9	250	2	3.1		1	3
9	2013	62362/09	19	1	HOUSEWIFE	1	2	1		136	G1	P0		36	2013-09-28		1	ND	1	2		1	2013-09-29	24	43	24	43	8	9	200	1	2.5		2	3
9	2013	2470/06	35	3	TEACHER	1	8	1		140	G3	P2		38	2013-09-29		1	ND	1	1		1	2013-09-29	7	24	7	29	8	9	200	2	3.4		1	3
9	2013	96595/12	22	1	HOUSEWIFE	1		1		132	G1	P0		36	2013-09-29		1	ND	1	2		1	2013-09-29	10	3	10	6	8	9	350	2	2.5		2	3
9	2013	123906/13	20	1	HOUSEWIFE	1	4	1		130	G1	P0		32	2013-09-29		1	ND	1	2		1	2013-09-29	15	27	15	30	7	9	150	2	2.3		2
9	2013	64619/10	19	6	TRADER	1	1	1		130	G2	P1		10	2013-09-29		1	ND	1	2		1	2013-09-29	16	58	17	0	8	9	150	1	2.6		2	3
9	2013	123921/13	35	6	FARMER	1	10	1		130	G5	P4		36	2013-09-29		1	ND	1	1		1	2013-09-29	20	45	20	48	8	9	200	1	3		2	3
9	2013	123918/13	34	6	TRADER	1	3	1		140	G3	P2		38	2013-09-29		1	ND	1	1		1	2013-09-29	1	10	1	15	7	9	250	1	3		1	2
9	2013	12221/13	35			1		1			G3	P2		36	2013-09-30		2	CS	1	2		2	2013-09-30	5	55	6	3	0	0	500	1	2.1		2	3
9	2013	102525/13	20	1	HOUSEWIFE	1	3	1		134	G1	P0		38	2013-09-30		2	CS	1	1		1	2013-09-30	12	30	12	35	8	9		1	3		2	3
9	2013	98181/12	20	1	HOUSEWIFE			1		132	G1	P0		35	2013-09-30		2	CS	1	1		1	2013-09-30	10	50	10	53	9	9		1	2		2	3
9	2013	121493/13	26	3	SECRETARY	1	2	1		136	G1	P0		38	2013-09-28		3	ASSISTED	1	1		1	2013-09-30	14	58	13	5	8	9	300	2	3.5		1	3
9	2013	124001/13	32	6	TRADER	1	5	1		130	G4	P3		37	2013-09-30		1	ND	1	2		1	2013-09-30	15	0	15	5	8	9		1	2.3		1	3
9	2013	123924/13	20	6	STUDENT	1	2	1		141	G1	P0		38	2013-09-30		3	ASSISTED	1	1		1	2013-09-30	18	0	18	10	8	9		2	2.8		1	3
10	2013	71133/10	23	1	HOUSEWIFE	2	2	1		132	G3	P2		32	2013-09-30		1	ND	1	2		1	2013-10-01	7	50	7	55	7	9	250	1	1.8		1	3
10	2013	123894/13	23	1	HOUSEWIFE	1	3	1		134	G1	P0		36	2009-10-01		1	ND	1	2		1	2013-09-01	13	46	13	56	8	9		1	2.6		1	3
10	2013	123981/13	18	6	HAIRDRESSER	1		1		130	G1	P0		36	2013-09-30		1	ND	1	2		1	2013-10-01	22	7	22	11	8	9	150	2	3		1	3
10	2013	124055/13	19	6	SEAMSTRESS	1	6	1		130	G1	P0		36	2013-10-01		1	ND	1	2		1	2013-10-01	23	44	23	50	8	9	200	2	3.3		1	3
10	2013	49377/09	24	6	STUDENT	1	6	1		136	G2	P1		38	2013-10-02		1	ND	1	1		1	2013-10-02	4	40	4	55	7	9	200	2	2.9		1	3
10	2013	787993	19	6	FARMER	1	5	1		128	G2	P1		35	2013-10-02		1	ND	1	2		1	2013-10-02	10	31	10	35	8	9	150	1	2.8		1	3
10	2013	96504/13	23	6	HAIRDRESSER	1		1		130	G2	P1		39	2001-10-03		1	ND	1	2		1	2013-10-03	4	40	4	47	8	9	150	2	3.3		2	3
10	2013	124160/13	20			1	4	1		138	G1	P0		40	2013-10-03		2	CS	1	2		1	2013-10-03	14	50	14	55	9	9		1	3.5		2	3
10	2013	56762/09	29	3	TEACHER	1	10	1		132	G2	P1		36	2013-10-03		1	ND	1	2		1	2013-10-03	14	30	14	35	8	9	200	1	2.5		2	3
10	2013	123556/06	20	1	HOUSEWIFE	1	4	1			G1	P0		37	2013-10-03		1	ND	1	2		1	2013-10-03	16	59	17	0	0	0	200	2	2.5		2	3
10	2013	124119/13	37	6	TRADER	1	2	1		136	G2	P1		36	2013-10-03		1	ND	1	1		1	2013-10-04	24	5	24	7	8	9	150	2	3.2		1	3
10	2013	78462/11	23	1	HOUSEWIFE	1	4	1		136	G3	P2		40	2013-10-03		1	ND	1	1		1	2013-10-04	5	5	5	13	8	9	150	2	3.7		1	3
10	2013	124179/13	41	1	HOUSEWIFE	1	2	1		132	G4	P3		39	2013-10-03		1	ND	1	1		1	2013-10-04	8	28	8	26	8	9	150	1	2.6		1	3
10	2013	124176/13	22	1	HOUSEWIFE	1		1		132	G2	P1		40	2013-10-04		2	CS	1	1		1	2013-10-04	11	5	11	8	8	9	300	1	2.8		2	3
10	2013	40725/08	20	1	HOUSEWIFE	1	4	1		130	G2	P1		36	2013-10-04		1	ND	1	1		1	2013-10-04	17	20	17	25	7	9	200	3	2.8		1
10	2013	124206/13	22	1	HOUSEWIFE	1	3	1		128	G1	P0		37	2013-10-04		1	ND	1	1		1	2013-10-04	18	0	18	30	7	9	200	1	2.7		1
10	2013	124323/13	23	3	TEACHER	1	2	1		133	G2	P1		41	2013-10-04		1	ND	1		1	1	2013-10-04	19	40	19	45	5	8	400	2	3
10	2013	124342/13	28	6	HAIRDRESSER	1	8	1		128	G2	P1		36	2013-10-05		1	ND	1	2		1	2013-10-05	4	45	5	0	7	8	150	1	2.1		1	1
10	2013	8797/06	34	3	TEACHER	1	4	4		132	G3	P2		36	2013-10-04		1	ND	1	2		1	2013-10-05	18	15	18	20	8	9	200	1	3.3		2	3
10	2013	124343/13	24	6	SEAMSTRESS	1	3	1		134	G1	P0		36	2013-10-05		1	ND	1	2		1	2013-10-05	22	5	22	11	7	9	250	2	2.8		1	3
10	2013	59962/09	28	6	HAIRDRESSER	2	0	1		130	G2	P1		40	2013-10-05		1	ND	1	2		1	2013-10-05	23	20	23	28	3	5	350	2	3.2		2	3
10	2013	524378/13	24	6	STUDENT	1	3	1		135	G1	P0		38	2013-10-05		1	ND	1	1		1	2013-10-05	23	40	23	45	8	9	200	2	3		2	3
10	2013	91186/11	32			1		1			G1	P0			2013-10-05		1	ND	1	2		1	2013-10-06	8	0	8	5	8	9	150	2	2.5		2
10	2013	102782/12	34	3	TEACHER	1	5	1		130	G3	P2		36	2013-10-05		3	ASSISTED	1	1		1	2013-10-06	5	27	5	33	7	8	200	2	3		1	3
10	2013	124390/13	28	1	HOUSEWIFE	2	10	1		128	G3	P2		38	2013-10-06		1	ND	2	1	2	1	2013-10-06	7	50	8	0	8	9	600	1	1.8	2.5	2
10	2013	95517/13	18	1	HOUSEWIFE	1	10	1		136	G1	P0		36	2013-10-06		1	ND	1	2		1	2013-10-07	3	0	3	3	8	9	200	2	3		2	1
10	2013	75980/12	24	6	FARMER	1	9	1		132	G2	P1		38	2013-10-07		1	ND	1	2		1	2013-10-07	14	25	14	47	7	9	200	2	2.8		1	3
10	2013	124481/13	22	6	STUDENT	1	7	1		128	G1	P0		37	2013-10-07		1	ND	1	1		1	2013-10-07	21	23	21	28	6	7	200	1	2.2		1	3
10	2013	112442/13	32	6	TRADER	1	4	1		130	G4	P3		38	2013-10-07		1	ND	1	2		1	2013-10-07	23	5	23	10	8	9	250	1	2.7		1	1
10	2013	104951/12	30	6	STUDENT	1	2	1		134	G3	P2		38	2013-10-08		1	ND	1	1		1	2013-10-08	11	26	11	28	7	9	300	1	3.2		1	1
10	2013	88524/11	20	6	TRADER	1	1	1		132	G1	P0		36	2013-10-08		1	ND	1	2		1	2013-10-08	11	57	14	30	6	8	500	2	3.2		1	3
10	2013	6334/06	30	6	FARMER	1	3	1		130	G5	P4		38	2013-10-08		3	ASSISTED	1	2		1	2013-10-09	3	20	3	25	7	8	250	1	2.7		1	3
10	2013	123468/13	24	3	BUSINESS	1	3	1		135	G1	P0		40	2013-10-09		1	ND	1	2		1	2013-10-09	21	17	21	19	8	9	200	2	2.6		1	3
10	2013	106554/12	29	6	TRADER	1	6	1		130	G4	P3		36	2013-10-10		1	ND	1	2		1	2013-10-10	1	35	1	38	8	9	200	1	3.4		1	3
10	2013	1245767/13	28	6	FARMER	1	6	1		148	G3	P2		38	2013-10-09		1	ND	1	2		1	2013-10-10	7	0	7	5	7	8	200	1	3.2		1	3
10	2013	20459/07	28	3	TEACHER	1	4	1		132	G2	P1		39	2013-10-10		1	ND	1	1		1	2013-10-10	13	4	13	6	8	9	300	2	3		1	2
10	2013	124074/13	33	3	ACCOUNTANT	1		1		138				39	2013-10-09		2	CS	1	2		1	2013-10-10	14	55	14	56	8	9		1	3.5		2	3
10	2013	66064/10	24	6	STUDENT	1	1	1		128	G1	P0		40	2013-10-10		2	CS	1	1	1		2013-10-10	14	10	14	11	9	9		1	3.2		2	3
10	2013	31333/07	25	3	TEACHER	1	6	1		130	G2	P1		36	2013-10-10		1	ND	1	2		1	2013-10-10	19	55	20	0	8	9	200	2	2.6		1	3
10	2013	76072/10	27	3	TEACHER	1	1	1		136	G1	P0		39	2013-10-09		1	ND	1	1		1	2013-10-11	24	10	24	15	7	8	150	2	3.3		1	3
10	2013	68082/10	26	6	SEAMSTRESS	1	4	1		130	G1	P0		40	2013-10-09		1	ND	1	2		1	2013-10-11	24	15	24	30	7	8	200	1	2.9		1	3
10	2013	124563/13	25	6	CLEANER	1	7	1		132	G2	P1		41	2013-10-10		1	ND	1	1	1	1	2013-10-11	24	50	24	55	7	8	200	2	3.2		1	3
10	2013	124656/13	21	1	HOUSEWIFE	1	7	1		124	G1	P0		36	2013-10-10		1	ND	1	1		1	2013-10-11	3	25	3	30	8	9	200	2	3		1	2
10	2013	88975/11	23	6	STUDENT	1	5	1		129	G1	P0		39	2013-10-11		1	ND	1	1		1	2013-10-11	5	25	5	30	7	8	250	2	2.9		1	3
10	2013	8565/06	33	6	HAIRDRESSER	1	2	1		130	G3	P2		41	2013-10-11		1	ND	1	2		1	2013-10-11	8	10	8	15	8	9	150	2	2.9		1	3
10	2013	12465/13	28	6	TRADER	1	4	1		130	G1	P0		38	2013-10-10		1	ND	1	2		1	2013-10-11	8	10	8	15	4	7	200	2	3.4		1	1
10	2013	124432/13	16	1	HOUSEWIFE	1	3	1		128	G1	P0		36	2013-10-10		1	ND	1	2		1	2013-10-11	12	35	12	40	8	9	300	2	3.2		2	3
10	2013	124694/13	27			1	6	1		130	G1	P0		36	2013-10-11		1	ND	1	2		1	2013-10-11	15	20	15	25	9	9	250	1	2.3		1	3
10	2013	774429/10	26	6	HAIRDRESSER			1			G4	P3		26	2013-10-11		2	CS	1	2		1	2013-10-11	16	30	16	33	8	9	500	1	2		2	3
10	2013	124713/13	18	6	STUDENT	1	7	1		134	G1	P0		36	2013-10-12		1	ND	1	1		1	2013-10-12	10	24	10	28	7	9	300	2	3		2	2
10	2013	27219/07	29	3	TEACHER	1	4			132	G2	P1		37	2013-10-12		1	ND	1	2		1	2013-10-12	13	42	13	45	8	9	150	2	2.9		1	3
10	2013	124743/13	30	6	FARMER		5			128	G2	P1		39	2013-10-12		2	CS	2	1	1	1	2013-10-12	17	15	17	10	8	9		1	2.6	1.7	2	3
10	2013	31098/07	32	6	HAIRDRESSER	1	10	1		130	G3	P2		37	2013-10-12		1	ND	1	1		1	2013-10-13	24	40	24	50	6	8	200	2	3		2	3
10	2013	84414/10	27	3	TEACHER	1	5	1		128	G2	P1		36	2013-10-12		1	ND	1	1		1	2013-10-13	1	30	1	40	5	7	200	1	3		1	2
10	2013	101778/12	33	6	TRADER	1	5	1		136	G3	P2		37	2013-10-13		1	ND	1	1		1	2013-10-13	5	45	5	47	8	9	150	1	2.8
10	2013	124754/13	34	6	HAIRDRESSER	1		1		130	G3	P2		36	2013-10-13		1	ND	1	1		1	2013-10-13	6	20	6	40	8	9	150	1	3			2
10	2013	101166/12	38	6	FARMER	1	10	1		130	G3	P2		38	2013-10-13		1	ND	1	1		1	2013-10-13	6	25	6	30	7	9	200	1	3.2			2
10	2013	117913/13	25	6	HAIRDRESSER	1	4	1		134	G3	P2		36	2013-10-13		1	ND	1	2		1	2013-10-13	15	10	15	15	8	9	200	1	2.4			3
10	2013	14805/06	37	6	TRADER	1	9	1		124	G5	P4		40	2013-10-13		1	ND	1	1		1	2013-10-13	18	27	18	29	8	9	200	1	3.4			3
10	2013	73428/10	31	6	SEAMSTRESS	1	6	1		136	G2	P1		36	2013-10-13		1	ND	1	2		1	2013-10-14	3	0	3	2	8	9	150	2	2.9		1	3
10	2013	124780/13	23	1	HOUSEWIFE	1	4	1		128	G4	P3		39	2013-10-13		1	ND	1	2		1	2013-10-14	5	17	5	26	7	8	200	2	3		1	3
10	2013	124759	19	1	HOUSEWIFE	1	2	1		130	G1	P0		38	2013-10-13		1	ND	1	2		1	2013-10-14	11	30	11	32	8	9	300	2	2.4		1	3
10	2013	124789/13	28	1	HOUSEWIFE	1	7	1		134	G2	P1		39	2013-10-14		1	ND	1	2		1	2013-10-14	13	15	14	0	8	9	200	1	2.6		1	3
10	2013	124845/13	26	6	TRADER	1	10	1		130	G2	P1		36	2013-10-14		1	ND	1	2		1	2013-10-14	5	3	5	5	7	8	150	1	3		2	3
10	2013	124859/13	38	6	TRADER	1	10	1		127	G6	P5		40	2013-10-14		1	ND	1	2		1	2013-10-14	18	52	18	55	7	8	200	1	3		2	3
10	2013	124831/13	29	6	TRADER	3		1		155	G5	P4		36	2013-10-14		2	CS	1	2		1	2013-10-14	16	49	16	51	7	8		1	2.9		2	3
10	2013	63749/10	24	6	HAIRDRESSER	1	9	1		155	G2	P1		39	2013-10-15		1	ND	1	2		1	2013-10-15	2	20	2	25	8	9	200	2	3.4		2	3
10	2013	405371/08	28	3	NURSE	1	8	1		132	G2	P1		37	2013-10-14		1	ND	1	1		1	2013-10-15	21	45	21	50	8	9	150	1	3		2	3
10	2013	124759/13	19	1	HOUSEWIFE	1	4	1		132	G1	P0		39	2013-10-13		1	ND	1	2	1	1	2013-10-14	20	25	20	41	4	5	250	2	2.3		2	3
10	2013	12629/13	26	1	HOUSEWIFE	1		1		132	G1	P0		39	2013-10-14		1	ND	1	2		1	2013-10-15	1	39	1	45	7	9	250	2	3		2	3
10	2013	114675/13	34	3	TEACHER	1	5	1		136	G4	P3		40	2013-10-14		1	ND	1	1		1	2013-10-15	3	45	3	55	8	9	350	1	3.8		2	3
10	2013	50783/09	27	6	HAIRDRESSER	1		1		132	G3	P2		40	2013-10-15		1	ND	1	1		1	2013-10-15	6	30	6	35	7	8	200	1	3.1		2	3
10	2013	4009/06	30	6	TRADER	1	7	1		130	G2	P1		39	2013-10-15		1	ND	1	1		1	2013-10-15	11	50	12	0	0	0	250	2	3.7		2	3
10	2013	124839/13	16	6	FARMER	1		1		130	G1	P0		37	2013-10-15		1	ND	1	2		1	2013-10-15	13	45	13	45	6	7	150	1	2.5		2	3
10	2013	124882/13	29	6	FARMER	1	4	1		130	G4	P3		37	2013-10-15		1	ND	1	2		1	2013-10-15	15	30	15	37	7	9	200	2	3.3		1	3
10	2013	111596/13	22	6	TRADER	1	5	1		136	G2	P1		39	2013-10-15		1	ND	1	2		1	2013-10-15	4	45	4	48	7	9	150	1	3.2		2	3
10	2013	124884/13	20	1	HOUSEWIFE	1	10	1		128	G2	P1		38	2013-10-15		1	ND	1	2		1	2013-10-15	17	45	17	50	5	8	500	1	3.2		2	2
10	2013	124887/13	39	6	SEAMSTRESS	1	6	1		120	G5	P4		36	2013-10-15		1	ND	1	1		1	2013-10-15	19	33	19	38	8	9	200	1	2.7		1	3
10	2013	752740	33	6	TRADER	1	8	1		132	G3	P2		40	2013-10-16		1	ND	2	1	2	1	2013-10-16	8	45	8	50	7	9	200	1	2.4	2.5	2	3
10	2013	124144/13	25	3	TEACHER	1		1		130	G2	P1		36	2013-10-16		1	ND	1	2		1	2013-10-16	20	33	20	38	8	9	200	1	2.6		2	3
10	2013	124679/13	22	6	TRADER	1	2	1		132	G2	P1		39	2013-10-16		1	ND	1	1		1	2013-10-17	3	5	3	10	8	9	200	1	2.2		2	2
10	2013	101113/12	30	6	TRADER	1	4	2		136	G2	P1		39	2013-10-16		1	ND	1	1		1	2013-10-17	3	3	3	6	7	9	200	2	3.5		2	3
10	2013	124914/13	29	3	TEACHER	1									2013-10-17		1	ND	1	1		1	2013-10-17								1	2.7		2	3
10	2013	124929/12	32	1	HOUSEWIFE	3	6	1		130	G6	P5		40	2013-10-17		2	CS	1	1		1	2013-10-17	11	41	11	42	7	9	350	1	3.2		2	3
10	2013	38020/08	35	3	BUSINESS	1	3	1		132	G3	P2		40	2013-10-17		1	ND	1		2	1	2013-10-17	15	50	15	55	7	8	150	1	3.1		2	3
10	2013	112387/13	22	1	HOUSEWIFE	1	3	1		137	G2	P1		39	2013-10-17		1	ND	1	1		1	2013-10-17	18	13	18	19	8	9	150	2	3.1		2	3
10	2013	20476/07	31	6	PITO BREWER	1	10	1		140	G4	P3		36	2013-10-17		1	ND	1	2		1	2013-10-17	20	13	20	18	8	9	250	1	2.6		2	3
10	2013	99490/12	29	1	HOUSEWIFE	1	3	1		130	G6	P5			2013-10-16		1	ND	1	2		1	2013-09-18	24	20	24	45	8	9	200	1	2.6		1	3
10	2013	63634/10	29	3	NURSE	1	3	1		132	G1	P0		36	2013-10-16		2	CS	1	2		1	2013-10-18	10	0	10	2	8	9	300	1	2.4		2	3
10	2013	89817/11	24	6	SEAMSTRESS	1	3	1		136	G2	P1		38	2013-10-16		1	ND	1	2		1	2013-10-18	8	50	8	54	4	8	250	2	3		1	3
10	2013	37289/08	26	3	TEACHER	1	5	1		128	G2	P1		40	2013-10-18		1	ND	1	2		1	2013-10-18	16	37	16	50	8	9	200	2	3.4		1	3
10	2013	124792/13	18	6	SEAMSTRESS	1	3	1		130	G1	P0		36	2013-10-14		1	ND	1	2		1	2013-10-18	23	23	23	27	8	9	200	1	2.4		1	3
10	2013	101226/12	25	6	TRADER	1	3	1		124	G2	P1		40	2013-10-18		1	ND	1	1		1	2013-10-19	5	53	6	10	8	9	200	1	2.7		1	3
10	2013	112782/13	24	3	TEACHER	1		1		140	G1	P0		40	2013-10-19		2	CS	1	2		1	2013-10-19	9	24	9	30	8	9		1	3.2		2	3
10	2013	123737/13	22	6	STUDENT	1	5	1		130	G1	P0		36	2013-10-19		1	ND	1	2		1	2013-10-19	14	4	14	9	7	8	200	1	2.1		1	3
10	2013	75288/13	30	6	TRADER	1	6	1		138	G3	P0		39	2013-10-19		1	ND	1	1		1	2013-10-19	16	50	16	55	7	8	200	1	3.8		2	3
10	2013	124524/13	18	1	HOUSEWIFE	2	5	1		142				32	2013-10-18		1	ND	1	1	1	2	2013-10-19	19	53	19	53	0	0	200	3	2.5		2	3
10	2013	49854/08	24	6	FARMER	1	3	1		130	G3	P2		36	2013-10-19		1	ND	1	2		1	2013-10-20	1	0	1	3	7	9	200	1	2.8		2	3
10	2013	113042/13	35	6	FARMER	1	10	1		130	G6	P5		39	2013-10-20		1	ND	1	1		1	2013-10-20	11	25	11	30	8	9	300	1	2.9		2	2
10	2013	106150/12	26	1	HOUSEWIFE	1	4	1		130	G2	P1		37	2013-10-20		1	ND	1	2		1	2013-10-20	14	40	14	47	8	9	250	2	2.8		1	3
10	2013	752905/13	39	1	HOUSEWIFE	1	9	1		130	G5	P4		36	2013-10-20		1	ND	1	2		1	2013-10-20	15	32	15	37	8	9	100	1	2.5		2	3
10	2013	752922/13	32	4	TYPIST	1	10	1		128	G2	P1		36	2013-10-20		1	ND	1	2		1	2013-10-20	18	15	18	25	7	9	150	2	1.6		2	3
10	2013	124477/13	20	6	FARMER	1	10	1		136	G3	P2		36	2013-10-20		1	ND	1	1		1	2013-10-20	20	5	20	9	6	8	100	2	2.9		1	1
10	2013	114379/13	21	6	FARMING	1	4	1		130	G2	P1		40	2013-10-20		1	ND	1	1		1	2013-10-21	23	15	23	17	7	9	200	2	3.4		1	3
10	2013	104056/12	19	6	HAIRDRESSER	1	5	1			G2	P1		38	2013-10-31		1	ND	1	2		1	2013-10-31	22	20	22	25	7	9	200	1	2.5		1	3
10	2013	108073/12	35	6	FARMER	1	10	1		128	G6	P5		38	2013-10-31		1	ND	1	2		1	2013-10-31	20	5	20	15	8	9	250	1	3.1		2	3
10	2013	753415/13	28	1	HOUSEWIFE	1	7	1		130	G2	P1		36	2013-10-31		2	CS	1	1		1	2013-10-31	20	33	20	40	8	9		1	3.7		2	3
10	2013	144/06	35	3	TEACHER	1	2	1		138	G5	P4		39	2013-10-19		1	ND	1	1		1	2013-10-21	2	5	2	10	8	9	250	1	3.7		1	3
10	2013	752950/13	30	6	TRADER	1	8	1			G6	P5		39	2013-10-21		1	ND	1	1		3	2013-10-21	13	25	13	27	0	0	200	2	2.9		2	2
10	2013	116262/13	19	6	TRADER	1	10	1		132	G2	P1		39	2013-10-22		1	ND	1	1		1	2013-10-22	3	40	3	45	7	9	250	2	3.2		2	2
10	2013	5257/06	33	6	TRADER	1		1		130	G5	P4		40	2013-10-19		2	CS	1	1		1	2013-10-22	11	35	11	37	8	9		1	2.6		2	2
10	2013	75287/13	37	1	HOUSEWIFE	1	2	1		146	G5	P4		38	2013-10-19		2	CS	1	1		1	2013-10-20	24	38	24	40	8	9	300	1	3.9		2	3
10	2013	23993/07	24	3	TEACHER	1	2	1		134	G1	P0		40	2013-10-22		1	ND	1	1		1	2013-10-23	24	38	24	42	7	9	200	3	3.4		1	3
10	2013	94637/12	19	6	STUDENT	1	7	1		128				36	2013-10-23		1	ND	1	1		1	2013-10-23	7	40	7	45	6	8	200	1	1.4		1	3
10	2013	116604/13	25	4	CATERING	1	5	1		130	G2	P1		38	2013-10-23		1	ND	1	2		1	2013-10-23	7	50	7	55	8	9	300	2	3		1	3
10	2013	114625/13	33	6	TRADER	1	10	1		130	G3	P2		40	2013-10-23		2	CS	1	1		1	2013-10-23	10	35	10	40	7	9	300	1	3.2		2	3
10	2013	88422/11	20	6	FARMER	1	8	1		120	G2	P1		37	2013-10-23		1	ND	1	1		1	2013-10-23	23	10	23	13	8	9	200	1	2.5		1	3
10	2013	124627/12	30	3	TEACHER	1	9	1		132	G2	P1		35	2013-10-24		1	ND	1	2		1	2013-10-24	5	5	5	10	8	9	200	1	2.4		1	3
10	2013	753093/13	25	6	HAIRDRESSER	1	8	1		128	G2	P1		36	2013-10-24		1	ND	1	1		1	2013-10-24	8	54	9	0	8	9	200	2	3.5		2	3
10	2013	108669/12	24	1	HOUSEWIFE	1	6	1		134	G2	P1		36	2013-10-24		1	ND	1	1		1	2013-10-24	8	3	8	5	8	9	300	1	2.7		2	3
10	2013	124814/13	23	6	TRADER	1	2	1		142	G1	P0		36	2013-10-24		1	ND	1	2		1	2013-10-24	12	30	12	33	8	9	350	2	3		2	3
10	2013	753140/13	24	3	FIELD WORKER	1	7	1		138	G1	P0		28	2013-10-24		1	ND	1	1		1	2013-10-25	1	55	2	0	7	9	200	1	1.4		1	2
10	2013	48324/03	25	1	HOUSEWIFE	1	8	1		120	G3	P2		39	2013-10-25		1	ND	1	1		1	2013-10-25	9	24	9	28	8	9	150	2	2.9		1	3
10	2013	753088/13	37	6	TRADER	1	3	1		128	G4	P3		38	2013-10-23		1	ND	2	2	2	1	2013-10-25	15	34	16	0	7	9	300	1	2.5	2.5	2	3
10	2013	44739	24	6	TRADER	1	8	1		130	G4	P3		36	2013-10-26		1	ND	1	2		1	2013-10-26	3	50	3	54	7	8	200	2	2.8		1	2
10	2013	753181/13	37	6	FARMER	1	7	1		140	G7	P6		31	2013-10-25		1	ND	2	1	1	1	2013-10-25	19	0	19	48	6	7	200	1	1.5	1.5	2	2
10	2013	753194/13	36	3	TEACHER	1		1		140	G2	P1		36	2013-10-25		1	ND	1	1		1	2013-10-26	7	28	7	30	7	9	200	2	2.6		2	3
10	2013	73559/10	25	1	HOUSEWIFE	1		1		140	G2	P1		36	2013-10-25		1	ND	1	1		1	2013-10-26	11	35	11	37	7	8	350	2	2.9		2	3
10	2013	102510/12	33	3	TEACHER	1	7	1		132	G3	P2		38	2013-10-26		1	ND	1	2		1	2013-10-26	17	36	17	44	8	9	200	1	2.7		1	3
10	2013	753214/13	30	6	FARMER	1	7	1		136	G3	P2		36	2013-10-26		1	ND	1	2		1	2013-10-26	17	26	17	32	6	8	200	1	2.6		1	3
10	2013	753242/13	25	1	HOUSEWIFE	1	8	1		134	G3	P2		36	2013-10-27		1	ND	1	1		1	2013-10-27	8	55	9	0	8	9	200	1	3.1		2	2
10	2013	753240/13	23	6	SEAMSTRESS	1	8	1		132	G4	P3		39	2013-10-27		1	ND	1	1		1	2013-10-27	11	48	11	55	8	9	450	2	3		2	2
10	2013	118908/13	32	6	TRADER	1	5	1		136	G4	P3		38	2013-10-27		2	CS	1	2		1	2013-10-27	16	5	16	15	9	9	500	1	2.5		1	3
10	2013	112408/13	20	6	TRADER	1	1	1		132	G3	P2		36	2013-10-26		1	ND	1	1		3	2013-10-28	1	35	1	41	0	0	100	1	2.9		2	1
10	2013	89411/11	20	6	STUDENT	1	2	1		130	G1	P0		40	2013-10-26		1	ND	1	2		1	2013-10-27	14	37	14	41	6	8	200	2	3		1	3
10	2013	753854	34	1	HOUSEWIFE	2	6	1		126	G6	P5		37	2013-10-27		1	ND	2	2	2	1	2013-10-28	9	15	9	30	6	8	200	1	2	2.4	2	3
10	2013	110414/10	33	6	TRADER	1	10	1		136	G1	P0		39	2013-10-29		1	ND	1	1		1	2013-10-29	1	31	1	36	8	9	200	2	3		2	3
10	2013	72356/10	29	6	STUDENT	1	6	1		132	G2	P1		39	2013-10-29		1	ND	1	2		1	2013-10-29	5	58	6	0	8	9	200	1	2.9		1	3
10	2013	116581/13	22	1	HOUSEWIFE	1	9	1		136	G2	P1		38	2013-10-29		1	ND	1	1		1	2013-10-29	7	10	7	15	8	9	200	1	2.4		2	3
10	2013	80912/11	28	1	HOUSEWIFE	1	10	1		136	G2	P1		38	2013-10-29		1	ND	1	1		1	2013-10-29	7	30	7	35	8	9	200	2	2.7		2	3
10	2013	124617/13	24	6	NATIONAL SERVICE	1	1	1		136	G1	P0		40	2013-10-28		1	ND	1	1		1	2013-10-29	15	11	15	13	8	9	200	2	3.8		2	3
[truncated: 14,845 more rows]
[truncated: 1 more columns]
